# Supplementary material for: Protein Molecular Surface Mapped at Different Geometrical Resolutions
Source: PLoS One. 2013 Mar 14;8(3):e58896. doi: 10.1371/journal.pone.0058896 (PMC3597524; doi:10.1371/journal.pone.0058896)
Supplement: File S5 — (XLSX) [file pone.0058896.s005.xlsx]

## Sheet: Read me
Notes and explanations
1	This file contains the data regarding the calculated charges of amino acid residues using the semi-emprical method PM3.
2	The data is organized in three worksheets: neutral residues, with atom charges that do not vary with pH; charged residues, with atom charges that do vary with pH; and one with complete atom charges, for both types
3	The data for neutral residues contains one column only
4	The data for the charged residues contains the value of the atom charges from pH = 0 to 14 in 0.1 increments
5	The data for all residues contains the atom charges for charged residues as described above and the charges for the neutral resideus kept constant for the whole pH range

## Sheet: Neutral amino acids
	Atom	Name	Type
ALA				pH	0 to 14
	N	N	N		0.034112
	C	CA	CT		-0.0799093
	C	C	C		0.209206
	O	O	O		-0.420162
	C	CB	CT		-0.150427
GLY				pH	0 to 14
	N	N	N		0.0281644
	C	CA	CT		-0.0964398
	C	C	C		0.205668
	O	O	O		-0.411577
SER				pH	0 to 14
	N	N	N		0.0393939
	C	CA	CT		-0.0920486
	C	C	C		0.212739
	O	O	O		-0.435456
	C	CB	CT		0.0413387
	O	OG	OH		-0.334162
THR				pH	0 to 14
	N	N	N		0.0704412
	C	CA	CT		-0.0877519
	C	C	C		0.221453
	O	O	O		-0.414036
	C	CB	CT		0.0730054
	O	OG1	OH		-0.323058
	C	CG2	CT		-0.270701
LEU				pH	0 to 14
	N	N	N		0.0369315
	C	CA	CT		-0.0877905
	C	C	C		0.223902
	O	O	O		-0.421788
	C	CB	CT		-0.133809
	C	CG	CT		-0.15839
	C	CD1	CT		-0.133325
	C	CD2	CT		-0.102385
ILE				pH	0 to 14
	N	N	N		0.0381217
	C	CA	CT		-0.0744577
	C	C	C		0.223095
	O	O	O		-0.422165
	C	CB	CT		-0.123272
	C	CG1	CT		-0.160763
	C	CG2	CT		-0.129161
	C	CD1	CT		-0.11324
VAL				pH	0 to 14
	N	N	N		0.0379562
	C	CA	CT		-0.0763559
	C	C	C		0.225707
	O	O	O		-0.422419
	C	CB	CT		-0.120326
	C	CG1	CT		-0.119803
	C	CG2	CT		-0.181279
ASN				pH	0 to 14
	N	N	N		0.0371547
	C	CA	CT		-0.0665221
	C	C	C		0.240828
	O	O	O		-0.453381
	C	CB	CT		-0.161867
	C	CG	C		0.210132
	O	OD1	O		-0.350478
	N	ND2	N		0.11272
GLN				pH	0 to 14
	N	N	N		0.0294003
	C	CA	CT		-0.0774756
	C	C	C		0.22268
	O	O	O		-0.41263
	C	CB	CT		-0.12248
	C	CG	CT		-0.205628
	C	CD	C		0.209033
	O	OE1	O		-0.407083
	N	NE2	N		0.0343418
TRP				pH	0 to 14
	N	N	N		0.028605
	C	CA	CT		-0.0861278
	C	C	C		0.243273
	O	O	O		-0.387448
	C	CB	CT		-0.0478425
	C	CG	C*		-0.100938
	C	CD1	CW		-0.256501
	C	CD2	CB		-0.323403
	N	NE1	NA		0.353521
	C	CE2	CN		-0.0613403
	C	CE3	CA		0.0369816
	C	CZ2	CA		-0.225216
	C	CZ3	CA		-0.30417
	C	CH2	CA		0.00414705
PHE				pH	0 to 14
	N	N	N		0.0330596
	C	CA	CT		-0.0799565
	C	C	C		0.253865
	O	O	O		-0.411931
	C	CB	CT		-0.0953927
	C	CG	CA		-0.0287013
	C	CD1	CA		-0.0974779
	C	CD2	CA		-0.321525
	C	CE1	CA		-0.0583181
	C	CE2	CA		-0.0734029
	C	CZ	CA		-0.0979471
PRO				pH	0 to 14
	N	N	N		0.0117946
	C	CA	CT		-0.0811691
	C	C	C		0.211708
	O	O	O		-0.392027
	C	CB	CT		-0.113492
	C	CG	CT		-0.107817
	C	CD	CT		-0.0404181
MET				pH	0 to 14
	N	N	N		0.0242901
	C	CA	CT		-0.106102
	C	C	C		0.204254
	O	O	O		-0.49879
	C	CB	CT		-0.108023
	C	CG	CT		-0.294132
	S	SD	S		-0.235471
	C	CE	CT		-0.223235

## Sheet: Charged amino acids
	Atom	Name	Type
ARG				pH	0	0.1	0.2	0.3	0.4	0.5	0.6	0.7	0.8	0.9	1	1.1	1.2	1.3	1.4	1.5	1.6	1.7	1.8	1.9	2	2.1	2.2	2.3	2.4	2.5	2.6	2.7	2.8	2.9	3	3.1	3.2	3.3	3.4	3.5	3.6	3.7	3.8	3.9	4	4.1	4.2	4.3	4.4
	N	N	N		0.0274687	0.0274687	0.0274687	0.0274687	0.0274687	0.0274687	0.0274687	0.0274687	0.0274687	0.0274687	0.0274687	0.0274687	0.0274687	0.0274687	0.0274687	0.0274687	0.0274687	0.0274687	0.0274687	0.0274687	0.0274687	0.0274687	0.0274687	0.0274687	0.0274687	0.0274687	0.0274687	0.0274687	0.0274687	0.0274687	0.0274687	0.0274687	0.0274687	0.0274687	0.0274687	0.0274687	0.0274687	0.0274687	0.0274687	0.0274687	0.0274687	0.0274687	0.0274687	0.0274687	0.0274687
	C	CA	CT		-0.0709081	-0.0709081	-0.0709081	-0.0709081	-0.0709081	-0.0709081	-0.0709081	-0.0709081	-0.0709081	-0.0709081	-0.0709081	-0.0709081	-0.0709081	-0.0709081	-0.0709081	-0.0709081	-0.0709081	-0.0709081	-0.0709081	-0.0709081	-0.0709081	-0.0709081	-0.0709081	-0.0709081	-0.0709081	-0.0709081	-0.0709081	-0.0709081	-0.0709081	-0.0709081	-0.0709081	-0.0709081	-0.0709081	-0.0709081	-0.0709081	-0.0709081	-0.0709081	-0.0709081	-0.0709081	-0.0709081	-0.0709081	-0.0709081	-0.0709081	-0.0709081	-0.0709081
	C	C	C		0.21448	0.21448	0.21448	0.21448	0.21448	0.21448	0.21448	0.21448	0.21448	0.21448	0.21448	0.21448	0.21448	0.21448	0.21448	0.21448	0.21448	0.21448	0.21448	0.21448	0.21448	0.21448	0.21448	0.21448	0.21448	0.21448	0.21448	0.21448	0.21448	0.21448	0.21448	0.21448	0.21448	0.21448	0.21448	0.21448	0.21448	0.21448	0.21448	0.21448	0.21448	0.21448	0.21448	0.21448	0.21448
	O	O	O		-0.380607	-0.380607	-0.380607	-0.380607	-0.380607	-0.380607	-0.380607	-0.380607	-0.380607	-0.380607	-0.380607	-0.380607	-0.380607	-0.380607	-0.380607	-0.380607	-0.380607	-0.380607	-0.380607	-0.380607	-0.380607	-0.380607	-0.380607	-0.380607	-0.380607	-0.380607	-0.380607	-0.380607	-0.380607	-0.380607	-0.380607	-0.380607	-0.380607	-0.380607	-0.380607	-0.380607	-0.380607	-0.380607	-0.380607	-0.380607	-0.380607	-0.380607	-0.380607	-0.380607	-0.380607
	C	CB	CT		-0.130545	-0.130545	-0.130545	-0.130545	-0.130545	-0.130545	-0.130545	-0.130545	-0.130545	-0.130545	-0.130545	-0.130545	-0.130545	-0.130545	-0.130545	-0.130545	-0.130545	-0.130545	-0.130545	-0.130545	-0.130545	-0.130545	-0.130545	-0.130545	-0.130545	-0.130545	-0.130545	-0.130545	-0.130545	-0.130545	-0.130545	-0.130545	-0.130545	-0.130545	-0.130545	-0.130545	-0.130545	-0.130545	-0.130545	-0.130545	-0.130545	-0.130545	-0.130545	-0.130545	-0.130545
	C	CG	CT		-0.189072	-0.189072	-0.189072	-0.189072	-0.189072	-0.189072	-0.189072	-0.189072	-0.189072	-0.189072	-0.189072	-0.189072	-0.189072	-0.189072	-0.189072	-0.189072	-0.189072	-0.189072	-0.189072	-0.189072	-0.189072	-0.189072	-0.189072	-0.189072	-0.189072	-0.189072	-0.189072	-0.189072	-0.189072	-0.189072	-0.189072	-0.189072	-0.189072	-0.189072	-0.189072	-0.189072	-0.189072	-0.189072	-0.189072	-0.189072	-0.189072	-0.189072	-0.189072	-0.189072	-0.189072
	C	CD	CT		-0.0808001	-0.0808001	-0.0808001	-0.0808001	-0.0808001	-0.0808001	-0.0808001	-0.0808001	-0.0808001	-0.0808001	-0.0808001	-0.0808001	-0.0808001	-0.0808001	-0.0808001	-0.0808001	-0.0808001	-0.0808001	-0.0808001	-0.0808001	-0.0808001	-0.0808001	-0.0808001	-0.0808001	-0.0808001	-0.0808001	-0.0808001	-0.0808001	-0.0808001	-0.0808001	-0.0808001	-0.0808001	-0.0808001	-0.0808001	-0.0808001	-0.0808001	-0.0808001	-0.0808001	-0.0808001	-0.0808001	-0.0808001	-0.0808001	-0.0808001	-0.0808001	-0.0808001
	N	NE	N2		0.105314	0.105314	0.105314	0.105314	0.105314	0.105314	0.105314	0.105314	0.105314	0.105314	0.105314	0.105314	0.105314	0.105314	0.105314	0.105314	0.105314	0.105314	0.105314	0.105314	0.105314	0.105314	0.105314	0.105314	0.105314	0.105314	0.105314	0.105314	0.105314	0.105314	0.105314	0.105314	0.105314	0.105314	0.105314	0.105314	0.105314	0.105314	0.105314	0.105314	0.105314	0.105314	0.105314	0.105314	0.105314
	C	CZ	CA		-0.0995045	-0.0995045	-0.0995045	-0.0995045	-0.0995045	-0.0995045	-0.0995045	-0.0995045	-0.0995045	-0.0995045	-0.0995045	-0.0995045	-0.0995045	-0.0995045	-0.0995045	-0.0995045	-0.0995045	-0.0995045	-0.0995045	-0.0995045	-0.0995045	-0.0995045	-0.0995045	-0.0995045	-0.0995045	-0.0995045	-0.0995045	-0.0995045	-0.0995045	-0.0995045	-0.0995045	-0.0995045	-0.0995045	-0.0995045	-0.0995045	-0.0995045	-0.0995045	-0.0995045	-0.0995045	-0.0995045	-0.0995045	-0.0995045	-0.0995045	-0.0995045	-0.0995045
	N	NH1	N2		0.152213	0.152213	0.152213	0.152213	0.152213	0.152213	0.152213	0.152213	0.152213	0.152213	0.152213	0.152213	0.152213	0.152213	0.152213	0.152213	0.152213	0.152213	0.152213	0.152213	0.152213	0.152213	0.152213	0.152213	0.152213	0.152213	0.152213	0.152213	0.152213	0.152213	0.152213	0.152213	0.152213	0.152213	0.152213	0.152213	0.152213	0.152213	0.152213	0.152213	0.152213	0.152213	0.152213	0.152213	0.152213
	N	NH2	N2		0.148452	0.148452	0.148452	0.148452	0.148452	0.148452	0.148452	0.148452	0.148452	0.148452	0.148452	0.148452	0.148452	0.148452	0.148452	0.148452	0.148452	0.148452	0.148452	0.148452	0.148452	0.148452	0.148452	0.148452	0.148452	0.148452	0.148452	0.148452	0.148452	0.148452	0.148452	0.148452	0.148452	0.148452	0.148452	0.148452	0.148452	0.148452	0.148452	0.148452	0.148452	0.148452	0.148452	0.148452	0.148452
HIS				pH	0	0.1	0.2	0.3	0.4	0.5	0.6	0.7	0.8	0.9	1	1.1	1.2	1.3	1.4	1.5	1.6	1.7	1.8	1.9	2	2.1	2.2	2.3	2.4	2.5	2.6	2.7	2.8	2.9	3	3.1	3.2	3.3	3.4	3.5	3.6	3.7	3.8	3.9	4	4.1	4.2	4.3	4.4
	N	N	N		0.0255303	0.0255304	0.0255304	0.0255304	0.0255304	0.0255304	0.0255304	0.0255304	0.0255304	0.0255304	0.0255304	0.0255304	0.0255305	0.0255305	0.0255306	0.0255306	0.0255307	0.0255308	0.0255309	0.025531	0.0255312	0.0255314	0.0255317	0.0255321	0.0255325	0.0255331	0.0255338	0.0255347	0.0255358	0.0255372	0.025539	0.0255413	0.0255441	0.0255477	0.0255521	0.0255578	0.0255648	0.0255737	0.0255849	0.0255989	0.0256165	0.0256385	0.025666	0.0257005	0.0257435
	C	CA	CT		-0.0616164	-0.0616164	-0.0616164	-0.0616164	-0.0616165	-0.0616165	-0.0616165	-0.0616165	-0.0616165	-0.0616165	-0.0616165	-0.0616166	-0.0616166	-0.0616167	-0.0616167	-0.0616168	-0.0616169	-0.061617	-0.0616172	-0.0616174	-0.0616176	-0.0616179	-0.0616183	-0.0616188	-0.0616194	-0.0616202	-0.0616211	-0.0616223	-0.0616239	-0.0616258	-0.0616282	-0.0616313	-0.0616351	-0.06164	-0.061646	-0.0616537	-0.0616633	-0.0616754	-0.0616905	-0.0617096	-0.0617335	-0.0617634	-0.0618009	-0.0618477	-0.0619061
	C	C	C		0.199459	0.199459	0.199459	0.199459	0.199459	0.199459	0.199459	0.199459	0.199459	0.199459	0.199459	0.199459	0.199459	0.199459	0.199459	0.199459	0.19946	0.19946	0.19946	0.19946	0.19946	0.199461	0.199461	0.199461	0.199462	0.199463	0.199464	0.199465	0.199466	0.199468	0.199471	0.199474	0.199477	0.199482	0.199488	0.199496	0.199505	0.199517	0.199532	0.19955	0.199574	0.199603	0.19964	0.199686	0.199743
	O	O	O		-0.361487	-0.361487	-0.361487	-0.361487	-0.361487	-0.361487	-0.361487	-0.361487	-0.361487	-0.361487	-0.361488	-0.361488	-0.361488	-0.361488	-0.361488	-0.361489	-0.361489	-0.36149	-0.361491	-0.361492	-0.361493	-0.361495	-0.361497	-0.361499	-0.361502	-0.361506	-0.361511	-0.361518	-0.361526	-0.361536	-0.361549	-0.361564	-0.361584	-0.36161	-0.361641	-0.361681	-0.361731	-0.361794	-0.361874	-0.361973	-0.362097	-0.362254	-0.362449	-0.362693	-0.362998
	C	CB	CT		-0.0714822	-0.0714821	-0.0714821	-0.0714821	-0.0714821	-0.0714821	-0.0714821	-0.071482	-0.071482	-0.071482	-0.0714819	-0.0714818	-0.0714818	-0.0714816	-0.0714815	-0.0714813	-0.0714811	-0.0714808	-0.0714805	-0.0714801	-0.0714795	-0.0714788	-0.0714779	-0.0714768	-0.0714754	-0.0714737	-0.0714715	-0.0714688	-0.0714653	-0.0714609	-0.0714554	-0.0714485	-0.0714398	-0.0714288	-0.071415	-0.0713977	-0.0713759	-0.0713485	-0.0713141	-0.0712709	-0.0712168	-0.0711489	-0.071064	-0.0709578	-0.0708254
	C	CG	CC		-0.23407	-0.23407	-0.23407	-0.23407	-0.23407	-0.23407	-0.23407	-0.234071	-0.234071	-0.234071	-0.234071	-0.234072	-0.234072	-0.234073	-0.234073	-0.234074	-0.234076	-0.234077	-0.234079	-0.234081	-0.234084	-0.234088	-0.234093	-0.234099	-0.234106	-0.234116	-0.234128	-0.234143	-0.234161	-0.234185	-0.234215	-0.234252	-0.2343	-0.234359	-0.234434	-0.234528	-0.234646	-0.234794	-0.23498	-0.235214	-0.235508	-0.235876	-0.236336	-0.236911	-0.237629
	N	ND1	NA		0.496785	0.496785	0.496785	0.496785	0.496785	0.496785	0.496785	0.496785	0.496784	0.496784	0.496784	0.496784	0.496783	0.496783	0.496782	0.496782	0.496781	0.49678	0.496778	0.496776	0.496774	0.496771	0.496767	0.496763	0.496757	0.49675	0.49674	0.496729	0.496714	0.496696	0.496673	0.496644	0.496607	0.496561	0.496503	0.49643	0.496338	0.496223	0.496079	0.495897	0.49567	0.495384	0.495027	0.494581	0.494024
	C	CD2	CW		-0.26054	-0.26054	-0.26054	-0.26054	-0.26054	-0.26054	-0.26054	-0.26054	-0.26054	-0.260539	-0.260539	-0.260539	-0.260538	-0.260538	-0.260537	-0.260536	-0.260535	-0.260533	-0.260531	-0.260529	-0.260526	-0.260522	-0.260517	-0.260512	-0.260504	-0.260495	-0.260483	-0.260468	-0.260449	-0.260425	-0.260395	-0.260358	-0.260311	-0.260251	-0.260176	-0.260082	-0.259964	-0.259816	-0.259629	-0.259395	-0.259102	-0.258734	-0.258274	-0.257698	-0.25698
	C	CE1	CR		-0.338238	-0.338238	-0.338238	-0.338238	-0.338238	-0.338237	-0.338237	-0.338237	-0.338237	-0.338237	-0.338237	-0.338237	-0.338236	-0.338236	-0.338235	-0.338235	-0.338234	-0.338233	-0.338232	-0.33823	-0.338228	-0.338226	-0.338223	-0.338219	-0.338214	-0.338207	-0.3382	-0.33819	-0.338177	-0.338162	-0.338142	-0.338117	-0.338086	-0.338047	-0.337997	-0.337935	-0.337857	-0.337759	-0.337636	-0.337481	-0.337287	-0.337044	-0.33674	-0.33636	-0.335886
	N	NE2	NA		0.525418	0.525417	0.525417	0.525417	0.525417	0.525416	0.525416	0.525415	0.525414	0.525413	0.525412	0.52541	0.525408	0.525405	0.525402	0.525398	0.525392	0.525386	0.525377	0.525366	0.525353	0.525336	0.525315	0.525288	0.525254	0.525211	0.525158	0.52509	0.525006	0.524899	0.524765	0.524595	0.524383	0.524115	0.523779	0.523355	0.522823	0.522155	0.521315	0.520261	0.518939	0.517282	0.515209	0.512617	0.509383
TYR				pH	0	0.1	0.2	0.3	0.4	0.5	0.6	0.7	0.8	0.9	1	1.1	1.2	1.3	1.4	1.5	1.6	1.7	1.8	1.9	2	2.1	2.2	2.3	2.4	2.5	2.6	2.7	2.8	2.9	3	3.1	3.2	3.3	3.4	3.5	3.6	3.7	3.8	3.9	4	4.1	4.2	4.3	4.4
	N	N	N		0.0297022	0.0297022	0.0297022	0.0297022	0.0297022	0.0297022	0.0297022	0.0297022	0.0297022	0.0297022	0.0297022	0.0297022	0.0297022	0.0297022	0.0297022	0.0297022	0.0297022	0.0297022	0.0297022	0.0297022	0.0297022	0.0297022	0.0297022	0.0297022	0.0297022	0.0297022	0.0297022	0.0297022	0.0297022	0.0297022	0.0297022	0.0297022	0.0297022	0.0297022	0.0297022	0.0297022	0.0297022	0.0297022	0.0297022	0.0297022	0.0297022	0.0297022	0.0297022	0.0297022	0.0297022
	C	CA	CT		-0.0845175	-0.0845175	-0.0845175	-0.0845175	-0.0845175	-0.0845175	-0.0845175	-0.0845175	-0.0845175	-0.0845175	-0.0845175	-0.0845175	-0.0845175	-0.0845175	-0.0845175	-0.0845175	-0.0845175	-0.0845175	-0.0845175	-0.0845175	-0.0845175	-0.0845175	-0.0845175	-0.0845175	-0.0845175	-0.0845175	-0.0845175	-0.0845175	-0.0845175	-0.0845175	-0.0845175	-0.0845175	-0.0845175	-0.0845175	-0.0845175	-0.0845175	-0.0845175	-0.0845175	-0.0845175	-0.0845175	-0.0845175	-0.0845175	-0.0845175	-0.0845175	-0.0845175
	C	C	C		0.257875	0.257875	0.257875	0.257875	0.257875	0.257875	0.257875	0.257875	0.257875	0.257875	0.257875	0.257875	0.257875	0.257875	0.257875	0.257875	0.257875	0.257875	0.257875	0.257875	0.257875	0.257875	0.257875	0.257875	0.257875	0.257875	0.257875	0.257875	0.257875	0.257875	0.257875	0.257875	0.257875	0.257875	0.257875	0.257875	0.257875	0.257875	0.257875	0.257875	0.257875	0.257875	0.257875	0.257875	0.257875
	O	O	O		-0.402709	-0.402709	-0.402709	-0.402709	-0.402709	-0.402709	-0.402709	-0.402709	-0.402709	-0.402709	-0.402709	-0.402709	-0.402709	-0.402709	-0.402709	-0.402709	-0.402709	-0.402709	-0.402709	-0.402709	-0.402709	-0.402709	-0.402709	-0.402709	-0.402709	-0.402709	-0.402709	-0.402709	-0.402709	-0.402709	-0.402709	-0.402709	-0.402709	-0.402709	-0.402709	-0.402709	-0.402709	-0.402709	-0.402709	-0.402709	-0.402709	-0.402709	-0.402709	-0.402709	-0.402709
	C	CB	CT		-0.075541	-0.075541	-0.075541	-0.075541	-0.075541	-0.075541	-0.075541	-0.075541	-0.075541	-0.075541	-0.075541	-0.075541	-0.075541	-0.075541	-0.075541	-0.075541	-0.075541	-0.075541	-0.075541	-0.075541	-0.075541	-0.075541	-0.075541	-0.075541	-0.075541	-0.075541	-0.075541	-0.075541	-0.075541	-0.075541	-0.075541	-0.075541	-0.075541	-0.075541	-0.075541	-0.075541	-0.075541	-0.075541	-0.075541	-0.075541	-0.075541	-0.075541	-0.075541	-0.075541	-0.075541
	C	CG	CA		-0.118722	-0.118722	-0.118722	-0.118722	-0.118722	-0.118722	-0.118722	-0.118722	-0.118722	-0.118722	-0.118722	-0.118722	-0.118722	-0.118722	-0.118722	-0.118722	-0.118722	-0.118722	-0.118722	-0.118722	-0.118722	-0.118722	-0.118722	-0.118722	-0.118722	-0.118722	-0.118722	-0.118722	-0.118722	-0.118722	-0.118722	-0.118722	-0.118722	-0.118722	-0.118722	-0.118722	-0.118722	-0.118722	-0.118722	-0.118722	-0.118723	-0.118723	-0.118723	-0.118723	-0.118723
	C	CD1	CA		-0.0320291	-0.0320291	-0.0320291	-0.0320291	-0.0320291	-0.0320291	-0.0320291	-0.0320291	-0.0320291	-0.0320291	-0.0320291	-0.0320291	-0.0320291	-0.0320291	-0.0320291	-0.0320291	-0.0320291	-0.0320291	-0.0320291	-0.0320291	-0.0320291	-0.0320291	-0.0320291	-0.0320291	-0.0320291	-0.0320291	-0.0320292	-0.0320292	-0.0320292	-0.0320292	-0.0320292	-0.0320292	-0.0320292	-0.0320292	-0.0320292	-0.0320292	-0.0320292	-0.0320292	-0.0320292	-0.0320292	-0.0320292	-0.0320292	-0.0320292	-0.0320292	-0.0320292
	C	CD2	CA		-0.240223	-0.240223	-0.240223	-0.240223	-0.240223	-0.240223	-0.240223	-0.240223	-0.240223	-0.240223	-0.240223	-0.240223	-0.240223	-0.240223	-0.240223	-0.240223	-0.240223	-0.240223	-0.240223	-0.240223	-0.240223	-0.240223	-0.240223	-0.240223	-0.240223	-0.240223	-0.240223	-0.240223	-0.240223	-0.240223	-0.240223	-0.240223	-0.240223	-0.240223	-0.240223	-0.240223	-0.240223	-0.240223	-0.240223	-0.240223	-0.240223	-0.240223	-0.240223	-0.240223	-0.240223
	C	CE1	CA		-0.185387	-0.185387	-0.185387	-0.185387	-0.185387	-0.185387	-0.185387	-0.185387	-0.185387	-0.185387	-0.185387	-0.185387	-0.185387	-0.185387	-0.185387	-0.185387	-0.185387	-0.185387	-0.185387	-0.185387	-0.185387	-0.185387	-0.185387	-0.185387	-0.185387	-0.185387	-0.185387	-0.185387	-0.185387	-0.185387	-0.185387	-0.185387	-0.185387	-0.185387	-0.185387	-0.185387	-0.185387	-0.185387	-0.185387	-0.185387	-0.185387	-0.185387	-0.185387	-0.185387	-0.185387
	C	CE2	CA		-0.166247	-0.166247	-0.166247	-0.166247	-0.166247	-0.166247	-0.166247	-0.166247	-0.166247	-0.166247	-0.166247	-0.166247	-0.166247	-0.166247	-0.166247	-0.166247	-0.166247	-0.166247	-0.166247	-0.166247	-0.166247	-0.166247	-0.166247	-0.166247	-0.166247	-0.166247	-0.166247	-0.166247	-0.166247	-0.166247	-0.166247	-0.166247	-0.166247	-0.166247	-0.166247	-0.166247	-0.166247	-0.166247	-0.166247	-0.166247	-0.166247	-0.166248	-0.166248	-0.166248	-0.166248
	C	CZ	C		0.138957	0.138957	0.138957	0.138957	0.138957	0.138957	0.138957	0.138957	0.138957	0.138957	0.138957	0.138957	0.138957	0.138957	0.138957	0.138957	0.138957	0.138957	0.138957	0.138957	0.138957	0.138957	0.138957	0.138957	0.138957	0.138957	0.138957	0.138957	0.138957	0.138957	0.138957	0.138957	0.138957	0.138957	0.138957	0.138957	0.138957	0.138957	0.138957	0.138957	0.138957	0.138957	0.138957	0.138958	0.138958
	O	OH	OH		-0.231562	-0.231562	-0.231562	-0.231562	-0.231562	-0.231562	-0.231562	-0.231562	-0.231562	-0.231562	-0.231562	-0.231562	-0.231562	-0.231562	-0.231562	-0.231562	-0.231562	-0.231562	-0.231562	-0.231562	-0.231562	-0.231562	-0.231562	-0.231562	-0.231562	-0.231562	-0.231562	-0.231562	-0.231562	-0.231562	-0.231562	-0.231562	-0.231562	-0.231562	-0.231562	-0.231562	-0.231562	-0.231562	-0.231562	-0.231562	-0.231562	-0.231562	-0.231562	-0.231562	-0.231563
GLU				pH	0	0.1	0.2	0.3	0.4	0.5	0.6	0.7	0.8	0.9	1	1.1	1.2	1.3	1.4	1.5	1.6	1.7	1.8	1.9	2	2.1	2.2	2.3	2.4	2.5	2.6	2.7	2.8	2.9	3	3.1	3.2	3.3	3.4	3.5	3.6	3.7	3.8	3.9	4	4.1	4.2	4.3	4.4
	N	N	N		0.0352222	0.0352223	0.0352223	0.0352224	0.0352225	0.0352226	0.0352228	0.035223	0.0352232	0.0352235	0.0352239	0.0352244	0.035225	0.0352257	0.0352267	0.0352279	0.0352294	0.0352313	0.0352337	0.0352367	0.0352405	0.0352452	0.0352512	0.0352586	0.0352679	0.0352796	0.0352942	0.0353124	0.035335	0.0353629	0.0353975	0.0354399	0.0354917	0.0355545	0.0356299	0.0357195	0.0358248	0.0359465	0.036085	0.0362394	0.036408	0.0365878	0.0367748	0.0369643	0.0371512
	C	CA	CT		-0.0766179	-0.0766181	-0.0766183	-0.0766185	-0.0766189	-0.0766193	-0.0766199	-0.0766205	-0.0766214	-0.0766224	-0.0766238	-0.0766255	-0.0766276	-0.0766303	-0.0766337	-0.0766379	-0.0766433	-0.07665	-0.0766585	-0.0766691	-0.0766825	-0.0766992	-0.0767203	-0.0767467	-0.0767797	-0.0768211	-0.0768727	-0.076937	-0.077017	-0.077116	-0.0772383	-0.0773885	-0.0775718	-0.0777941	-0.0780611	-0.0783785	-0.0787511	-0.0791821	-0.0796723	-0.0802191	-0.080816	-0.0814525	-0.0821145	-0.0827853	-0.0834473
	C	C	C		0.219489	0.219489	0.219489	0.21949	0.21949	0.219491	0.219491	0.219492	0.219493	0.219494	0.219496	0.219498	0.2195	0.219503	0.219507	0.219512	0.219518	0.219526	0.219536	0.219549	0.219564	0.219584	0.219608	0.219639	0.219678	0.219726	0.219786	0.219861	0.219954	0.22007	0.220212	0.220387	0.220601	0.22086	0.221171	0.221541	0.221976	0.222478	0.22305	0.223687	0.224383	0.225125	0.225897	0.226679	0.22745
	O	O	O		-0.41281	-0.412811	-0.412811	-0.412812	-0.412814	-0.412815	-0.412817	-0.41282	-0.412823	-0.412827	-0.412832	-0.412838	-0.412846	-0.412856	-0.412869	-0.412885	-0.412905	-0.41293	-0.412962	-0.413002	-0.413052	-0.413115	-0.413193	-0.413292	-0.413416	-0.413571	-0.413764	-0.414005	-0.414304	-0.414675	-0.415133	-0.415695	-0.416382	-0.417214	-0.418214	-0.419402	-0.420797	-0.422411	-0.424247	-0.426294	-0.428529	-0.430913	-0.433392	-0.435903	-0.438382
	C	CB	CT		-0.127307	-0.127307	-0.127306	-0.127306	-0.127306	-0.127305	-0.127305	-0.127304	-0.127303	-0.127302	-0.127301	-0.1273	-0.127298	-0.127295	-0.127292	-0.127288	-0.127283	-0.127276	-0.127268	-0.127258	-0.127246	-0.12723	-0.12721	-0.127185	-0.127153	-0.127114	-0.127065	-0.127004	-0.126929	-0.126835	-0.126719	-0.126576	-0.126403	-0.126192	-0.125939	-0.125638	-0.125285	-0.124876	-0.124412	-0.123893	-0.123327	-0.122724	-0.122097	-0.121461	-0.120833
	C	CG	CT		-0.242418	-0.242418	-0.242417	-0.242417	-0.242417	-0.242416	-0.242415	-0.242414	-0.242413	-0.242412	-0.24241	-0.242407	-0.242404	-0.242401	-0.242396	-0.24239	-0.242383	-0.242373	-0.242361	-0.242347	-0.242328	-0.242305	-0.242275	-0.242239	-0.242193	-0.242135	-0.242063	-0.241974	-0.241863	-0.241725	-0.241555	-0.241346	-0.241091	-0.240782	-0.24041	-0.239969	-0.23945	-0.238851	-0.238169	-0.237408	-0.236578	-0.235692	-0.234771	-0.233838	-0.232917
	C	CD	C		0.394608	0.394608	0.394608	0.394608	0.394609	0.394609	0.394609	0.39461	0.39461	0.394611	0.394612	0.394613	0.394614	0.394616	0.394618	0.39462	0.394624	0.394628	0.394633	0.39464	0.394648	0.394658	0.394671	0.394687	0.394708	0.394733	0.394765	0.394805	0.394855	0.394916	0.394991	0.395084	0.395197	0.395335	0.3955	0.395696	0.395926	0.396193	0.396496	0.396833	0.397202	0.397596	0.398005	0.398419	0.398829
	O	OE1	O2		-0.336849	-0.336852	-0.336857	-0.336862	-0.336869	-0.336878	-0.336889	-0.336903	-0.336921	-0.336943	-0.336971	-0.337006	-0.337051	-0.337107	-0.337177	-0.337265	-0.337376	-0.337516	-0.337692	-0.337913	-0.33819	-0.338539	-0.338976	-0.339524	-0.340211	-0.34107	-0.342142	-0.343479	-0.34514	-0.347199	-0.349739	-0.352859	-0.356669	-0.361286	-0.366834	-0.373429	-0.381171	-0.390126	-0.400311	-0.411672	-0.424074	-0.4373	-0.451054	-0.464991	-0.478746
	O	OE2	O2		-0.273604	-0.273609	-0.273617	-0.273626	-0.273637	-0.273652	-0.27367	-0.273693	-0.273721	-0.273757	-0.273803	-0.27386	-0.273932	-0.274023	-0.274137	-0.274281	-0.274462	-0.274689	-0.274975	-0.275334	-0.275785	-0.276352	-0.277063	-0.277954	-0.27907	-0.280467	-0.28221	-0.284383	-0.287084	-0.290431	-0.294562	-0.299635	-0.305829	-0.313336	-0.322356	-0.333078	-0.345665	-0.360225	-0.376784	-0.395256	-0.41542	-0.436923	-0.459286	-0.481945	-0.504308
ASP				pH	0	0.1	0.2	0.3	0.4	0.5	0.6	0.7	0.8	0.9	1	1.1	1.2	1.3	1.4	1.5	1.6	1.7	1.8	1.9	2	2.1	2.2	2.3	2.4	2.5	2.6	2.7	2.8	2.9	3	3.1	3.2	3.3	3.4	3.5	3.6	3.7	3.8	3.9	4	4.1	4.2	4.3	4.4
	N	N	N		0.0177367	0.0177379	0.0177394	0.0177413	0.0177437	0.0177467	0.0177505	0.0177552	0.0177612	0.0177687	0.0177781	0.01779	0.017805	0.0178238	0.0178475	0.0178772	0.0179146	0.0179615	0.0180203	0.0180941	0.0181866	0.0183023	0.0184467	0.0186268	0.0188507	0.0191282	0.0194708	0.0198919	0.0204063	0.0210303	0.0217807	0.0226738	0.0237236	0.0249399	0.0263257	0.0278746	0.0295694	0.0313811	0.03327	0.035189	0.0370878	0.0389184	0.0406392	0.0422191	0.0436384
	C	CA	CT		-0.0800308	-0.0800299	-0.0800288	-0.0800274	-0.0800257	-0.0800234	-0.0800206	-0.0800171	-0.0800126	-0.0800071	-0.08	-0.0799912	-0.07998	-0.079966	-0.0799484	-0.0799263	-0.0798985	-0.0798636	-0.0798198	-0.0797649	-0.0796961	-0.0796101	-0.0795026	-0.0793686	-0.079202	-0.0789955	-0.0787406	-0.0784273	-0.0780446	-0.0775803	-0.0770219	-0.0763574	-0.0755763	-0.0746713	-0.0736402	-0.0724877	-0.0712267	-0.0698788	-0.0684733	-0.0670455	-0.0656327	-0.0642706	-0.0629902	-0.0618147	-0.0607587
	C	C	C		0.169139	0.169141	0.169143	0.169147	0.169151	0.169156	0.169162	0.169171	0.169181	0.169194	0.16921	0.169231	0.169257	0.169289	0.16933	0.169381	0.169446	0.169527	0.169628	0.169756	0.169916	0.170115	0.170365	0.170676	0.171062	0.171542	0.172133	0.172861	0.173749	0.174827	0.176122	0.177665	0.179478	0.181578	0.183971	0.186646	0.189573	0.192702	0.195964	0.199278	0.202557	0.205718	0.20869	0.211418	0.213869
	O	O	O		-0.512784	-0.512784	-0.512784	-0.512783	-0.512783	-0.512782	-0.512781	-0.51278	-0.512778	-0.512777	-0.512774	-0.512772	-0.512768	-0.512764	-0.512758	-0.512751	-0.512742	-0.512731	-0.512717	-0.512699	-0.512677	-0.512649	-0.512615	-0.512572	-0.512518	-0.512452	-0.512371	-0.51227	-0.512147	-0.511998	-0.511819	-0.511606	-0.511356	-0.511065	-0.510735	-0.510365	-0.509961	-0.509528	-0.509078	-0.50862	-0.508167	-0.50773	-0.507319	-0.506942	-0.506604
	C	CB	CT		-0.127403	-0.127405	-0.127408	-0.127412	-0.127417	-0.127422	-0.12743	-0.127439	-0.12745	-0.127465	-0.127483	-0.127506	-0.127535	-0.127571	-0.127617	-0.127675	-0.127747	-0.127838	-0.127951	-0.128094	-0.128273	-0.128497	-0.128776	-0.129124	-0.129557	-0.130093	-0.130756	-0.13157	-0.132565	-0.133771	-0.135222	-0.136949	-0.138979	-0.141331	-0.14401	-0.147005	-0.150282	-0.153785	-0.157437	-0.161147	-0.164819	-0.168358	-0.171686	-0.17474	-0.177485
	C	CG	C		0.226503	0.226509	0.226516	0.226525	0.226537	0.226552	0.226571	0.226594	0.226624	0.226661	0.226708	0.226767	0.226842	0.226935	0.227052	0.2272	0.227385	0.227618	0.227911	0.228277	0.228736	0.22931	0.230027	0.230921	0.232033	0.233411	0.235112	0.237202	0.239756	0.242854	0.246579	0.251013	0.256225	0.262263	0.269143	0.276833	0.285247	0.29424	0.303618	0.313145	0.322572	0.33166	0.340203	0.348046	0.355092
	O	OD1	O2		-0.47934	-0.479347	-0.479356	-0.479367	-0.479382	-0.4794	-0.479423	-0.479451	-0.479488	-0.479533	-0.47959	-0.479662	-0.479753	-0.479867	-0.48001	-0.480189	-0.480415	-0.480699	-0.481055	-0.481502	-0.482061	-0.482761	-0.483635	-0.484724	-0.486079	-0.487758	-0.48983	-0.492378	-0.49549	-0.499265	-0.503804	-0.509207	-0.515558	-0.522917	-0.5313	-0.540671	-0.550924	-0.561883	-0.57331	-0.58492	-0.596407	-0.607481	-0.617892	-0.62745	-0.636036
	O	OD2	O2		-0.313697	-0.313705	-0.313715	-0.313728	-0.313744	-0.313764	-0.31379	-0.313822	-0.313863	-0.313914	-0.313978	-0.314059	-0.314161	-0.314289	-0.31445	-0.314652	-0.314906	-0.315225	-0.315625	-0.316127	-0.316756	-0.317543	-0.318525	-0.31975	-0.321272	-0.323159	-0.32549	-0.328353	-0.331851	-0.336095	-0.341198	-0.347271	-0.354411	-0.362683	-0.372107	-0.382641	-0.394166	-0.406487	-0.419332	-0.432383	-0.445296	-0.457745	-0.469448	-0.480192	-0.489844
LYS				pH	0	0.1	0.2	0.3	0.4	0.5	0.6	0.7	0.8	0.9	1	1.1	1.2	1.3	1.4	1.5	1.6	1.7	1.8	1.9	2	2.1	2.2	2.3	2.4	2.5	2.6	2.7	2.8	2.9	3	3.1	3.2	3.3	3.4	3.5	3.6	3.7	3.8	3.9	4	4.1	4.2	4.3	4.4
	N	N	N		0.0239654	0.0239654	0.0239654	0.0239654	0.0239654	0.0239654	0.0239654	0.0239654	0.0239654	0.0239654	0.0239654	0.0239654	0.0239654	0.0239654	0.0239654	0.0239654	0.0239654	0.0239654	0.0239654	0.0239654	0.0239654	0.0239654	0.0239654	0.0239654	0.0239654	0.0239654	0.0239654	0.0239654	0.0239654	0.0239654	0.0239654	0.0239654	0.0239654	0.0239654	0.0239654	0.0239654	0.0239654	0.0239654	0.0239654	0.0239654	0.0239654	0.0239654	0.0239654	0.0239654	0.0239654
	C	CA	CT		-0.0695248	-0.0695248	-0.0695248	-0.0695248	-0.0695248	-0.0695248	-0.0695248	-0.0695248	-0.0695248	-0.0695248	-0.0695248	-0.0695248	-0.0695248	-0.0695248	-0.0695248	-0.0695248	-0.0695248	-0.0695248	-0.0695248	-0.0695248	-0.0695248	-0.0695248	-0.0695248	-0.0695248	-0.0695248	-0.0695248	-0.0695248	-0.0695248	-0.0695248	-0.0695248	-0.0695248	-0.0695248	-0.0695248	-0.0695248	-0.0695248	-0.0695248	-0.0695248	-0.0695248	-0.0695248	-0.0695248	-0.0695248	-0.0695248	-0.0695248	-0.0695248	-0.0695248
	C	C	C		0.214647	0.214647	0.214647	0.214647	0.214647	0.214647	0.214647	0.214647	0.214647	0.214647	0.214647	0.214647	0.214647	0.214647	0.214647	0.214647	0.214647	0.214647	0.214647	0.214647	0.214647	0.214647	0.214647	0.214647	0.214647	0.214647	0.214647	0.214647	0.214647	0.214647	0.214647	0.214647	0.214647	0.214647	0.214648	0.214648	0.214648	0.214648	0.214648	0.214648	0.214648	0.214648	0.214648	0.214648	0.214648
	O	O	O		-0.381444	-0.381444	-0.381444	-0.381444	-0.381444	-0.381444	-0.381444	-0.381444	-0.381444	-0.381444	-0.381444	-0.381444	-0.381444	-0.381444	-0.381444	-0.381444	-0.381444	-0.381444	-0.381444	-0.381444	-0.381444	-0.381444	-0.381444	-0.381444	-0.381444	-0.381444	-0.381444	-0.381444	-0.381444	-0.381444	-0.381444	-0.381444	-0.381444	-0.381444	-0.381444	-0.381444	-0.381444	-0.381444	-0.381444	-0.381444	-0.381444	-0.381444	-0.381444	-0.381444	-0.381444
	C	CB	CT		-0.136228	-0.136228	-0.136228	-0.136228	-0.136228	-0.136228	-0.136228	-0.136228	-0.136228	-0.136228	-0.136228	-0.136228	-0.136228	-0.136228	-0.136228	-0.136228	-0.136228	-0.136228	-0.136228	-0.136228	-0.136228	-0.136228	-0.136228	-0.136228	-0.136228	-0.136228	-0.136228	-0.136228	-0.136228	-0.136228	-0.136228	-0.136228	-0.136228	-0.136228	-0.136228	-0.136228	-0.136228	-0.136228	-0.136228	-0.136228	-0.136228	-0.136228	-0.136228	-0.136228	-0.136228
	C	CG	CT		-0.174369	-0.174369	-0.174369	-0.174369	-0.174369	-0.174369	-0.174369	-0.174369	-0.174369	-0.174369	-0.174369	-0.174369	-0.174369	-0.174369	-0.174369	-0.174369	-0.174369	-0.174369	-0.174369	-0.174369	-0.174369	-0.174369	-0.174369	-0.174369	-0.174369	-0.174369	-0.174369	-0.174369	-0.174369	-0.174369	-0.174369	-0.174369	-0.174369	-0.174369	-0.174369	-0.174369	-0.174369	-0.174369	-0.174369	-0.174369	-0.174369	-0.174369	-0.174369	-0.174369	-0.174369
	C	CD	CT		-0.104077	-0.104077	-0.104077	-0.104077	-0.104077	-0.104077	-0.104077	-0.104077	-0.104077	-0.104077	-0.104077	-0.104077	-0.104077	-0.104077	-0.104077	-0.104077	-0.104077	-0.104077	-0.104077	-0.104077	-0.104077	-0.104077	-0.104077	-0.104077	-0.104077	-0.104077	-0.104077	-0.104077	-0.104077	-0.104077	-0.104077	-0.104077	-0.104077	-0.104077	-0.104077	-0.104077	-0.104077	-0.104077	-0.104077	-0.104077	-0.104077	-0.104077	-0.104077	-0.104077	-0.104077
	C	CE	CT		-0.29632	-0.29632	-0.29632	-0.29632	-0.29632	-0.29632	-0.29632	-0.29632	-0.29632	-0.29632	-0.29632	-0.29632	-0.29632	-0.29632	-0.29632	-0.29632	-0.29632	-0.29632	-0.29632	-0.29632	-0.296319	-0.296319	-0.296319	-0.296319	-0.296319	-0.296319	-0.296319	-0.296319	-0.296319	-0.296319	-0.296319	-0.296319	-0.296319	-0.296319	-0.296319	-0.296319	-0.296319	-0.296319	-0.296319	-0.296319	-0.296319	-0.296319	-0.296319	-0.296319	-0.296319
	N	NZ	N3		0.8434	0.8434	0.8434	0.8434	0.8434	0.8434	0.8434	0.8434	0.8434	0.8434	0.8434	0.8434	0.8434	0.8434	0.8434	0.8434	0.8434	0.8434	0.8434	0.8434	0.8434	0.8434	0.8434	0.8434	0.8434	0.8434	0.8434	0.8434	0.8434	0.8434	0.8434	0.8434	0.8434	0.8434	0.8434	0.8434	0.8434	0.8434	0.8434	0.8434	0.8434	0.8434	0.8434	0.843399	0.843399
CYS				pH	0	0.1	0.2	0.3	0.4	0.5	0.6	0.7	0.8	0.9	1	1.1	1.2	1.3	1.4	1.5	1.6	1.7	1.8	1.9	2	2.1	2.2	2.3	2.4	2.5	2.6	2.7	2.8	2.9	3	3.1	3.2	3.3	3.4	3.5	3.6	3.7	3.8	3.9	4	4.1	4.2	4.3	4.4
	N	N	N		0.0316777	0.0316777	0.0316777	0.0316777	0.0316777	0.0316777	0.0316777	0.0316777	0.0316777	0.0316777	0.0316777	0.0316777	0.0316777	0.0316777	0.0316777	0.0316777	0.0316777	0.0316777	0.0316777	0.0316777	0.0316777	0.0316777	0.0316777	0.0316777	0.0316777	0.0316777	0.0316777	0.0316777	0.0316778	0.0316778	0.0316778	0.0316778	0.0316778	0.0316778	0.0316779	0.0316779	0.0316779	0.031678	0.0316781	0.0316782	0.0316783	0.0316784	0.0316786	0.0316788	0.0316791
	C	CA	CT		-0.0499883	-0.0499883	-0.0499883	-0.0499883	-0.0499883	-0.0499883	-0.0499883	-0.0499883	-0.0499883	-0.0499883	-0.0499883	-0.0499883	-0.0499883	-0.0499883	-0.0499883	-0.0499883	-0.0499883	-0.0499883	-0.0499883	-0.0499883	-0.0499883	-0.0499883	-0.0499883	-0.0499883	-0.0499883	-0.0499883	-0.0499883	-0.0499883	-0.0499883	-0.0499883	-0.0499884	-0.0499884	-0.0499884	-0.0499885	-0.0499885	-0.0499886	-0.0499887	-0.0499888	-0.0499889	-0.0499891	-0.0499893	-0.0499895	-0.0499899	-0.0499903	-0.0499908
	C	C	C		0.20719	0.20719	0.20719	0.20719	0.20719	0.20719	0.20719	0.20719	0.20719	0.20719	0.20719	0.20719	0.20719	0.20719	0.20719	0.20719	0.20719	0.20719	0.20719	0.20719	0.20719	0.20719	0.20719	0.20719	0.20719	0.20719	0.20719	0.20719	0.20719	0.20719	0.20719	0.20719	0.20719	0.20719	0.20719	0.20719	0.20719	0.20719	0.207191	0.207191	0.207191	0.207191	0.207191	0.207192	0.207192
	O	O	O		-0.429797	-0.429797	-0.429797	-0.429797	-0.429797	-0.429797	-0.429797	-0.429797	-0.429797	-0.429797	-0.429797	-0.429797	-0.429797	-0.429797	-0.429797	-0.429797	-0.429797	-0.429797	-0.429797	-0.429797	-0.429797	-0.429797	-0.429797	-0.429797	-0.429797	-0.429797	-0.429797	-0.429797	-0.429797	-0.429797	-0.429797	-0.429798	-0.429798	-0.429798	-0.429798	-0.429798	-0.429798	-0.429799	-0.429799	-0.429799	-0.4298	-0.429801	-0.429801	-0.429803	-0.429804
	C	CB	CT		-0.218046	-0.218046	-0.218046	-0.218046	-0.218046	-0.218046	-0.218046	-0.218046	-0.218046	-0.218046	-0.218046	-0.218046	-0.218046	-0.218046	-0.218046	-0.218046	-0.218046	-0.218046	-0.218046	-0.218046	-0.218046	-0.218046	-0.218046	-0.218046	-0.218046	-0.218046	-0.218046	-0.218046	-0.218046	-0.218046	-0.218046	-0.218046	-0.218046	-0.218046	-0.218046	-0.218046	-0.218045	-0.218045	-0.218045	-0.218045	-0.218044	-0.218044	-0.218043	-0.218042	-0.218041
	S	SG	SH		-0.0365191	-0.0365191	-0.0365191	-0.0365191	-0.0365191	-0.0365191	-0.0365191	-0.0365191	-0.0365191	-0.0365191	-0.0365191	-0.0365191	-0.0365191	-0.0365191	-0.0365191	-0.0365191	-0.0365191	-0.0365192	-0.0365192	-0.0365192	-0.0365193	-0.0365193	-0.0365194	-0.0365195	-0.0365196	-0.0365198	-0.03652	-0.0365202	-0.0365206	-0.0365209	-0.0365214	-0.0365221	-0.0365228	-0.0365238	-0.036525	-0.0365266	-0.0365285	-0.036531	-0.0365341	-0.036538	-0.0365429	-0.0365491	-0.0365568	-0.0365666	-0.0365789
[truncated: 96 more columns]

## Sheet: Complete atomic_charges_f(pH)
	Atom	Name	Type
ALA				pH	0	0.1	0.2	0.3	0.4	0.5	0.6	0.7	0.8	0.9	1	1.1	1.2	1.3	1.4	1.5	1.6	1.7	1.8	1.9	2	2.1	2.2	2.3	2.4	2.5	2.6	2.7	2.8	2.9	3	3.1	3.2	3.3	3.4	3.5	3.6	3.7	3.8	3.9	4	4.1	4.2	4.3	4.4
	N	N	N		0.034112	0.034112	0.034112	0.034112	0.034112	0.034112	0.034112	0.034112	0.034112	0.034112	0.034112	0.034112	0.034112	0.034112	0.034112	0.034112	0.034112	0.034112	0.034112	0.034112	0.034112	0.034112	0.034112	0.034112	0.034112	0.034112	0.034112	0.034112	0.034112	0.034112	0.034112	0.034112	0.034112	0.034112	0.034112	0.034112	0.034112	0.034112	0.034112	0.034112	0.034112	0.034112	0.034112	0.034112	0.034112
	C	CA	CT		-0.0799093	-0.0799093	-0.0799093	-0.0799093	-0.0799093	-0.0799093	-0.0799093	-0.0799093	-0.0799093	-0.0799093	-0.0799093	-0.0799093	-0.0799093	-0.0799093	-0.0799093	-0.0799093	-0.0799093	-0.0799093	-0.0799093	-0.0799093	-0.0799093	-0.0799093	-0.0799093	-0.0799093	-0.0799093	-0.0799093	-0.0799093	-0.0799093	-0.0799093	-0.0799093	-0.0799093	-0.0799093	-0.0799093	-0.0799093	-0.0799093	-0.0799093	-0.0799093	-0.0799093	-0.0799093	-0.0799093	-0.0799093	-0.0799093	-0.0799093	-0.0799093	-0.0799093
	C	C	C		0.209206	0.209206	0.209206	0.209206	0.209206	0.209206	0.209206	0.209206	0.209206	0.209206	0.209206	0.209206	0.209206	0.209206	0.209206	0.209206	0.209206	0.209206	0.209206	0.209206	0.209206	0.209206	0.209206	0.209206	0.209206	0.209206	0.209206	0.209206	0.209206	0.209206	0.209206	0.209206	0.209206	0.209206	0.209206	0.209206	0.209206	0.209206	0.209206	0.209206	0.209206	0.209206	0.209206	0.209206	0.209206
	O	O	O		-0.420162	-0.420162	-0.420162	-0.420162	-0.420162	-0.420162	-0.420162	-0.420162	-0.420162	-0.420162	-0.420162	-0.420162	-0.420162	-0.420162	-0.420162	-0.420162	-0.420162	-0.420162	-0.420162	-0.420162	-0.420162	-0.420162	-0.420162	-0.420162	-0.420162	-0.420162	-0.420162	-0.420162	-0.420162	-0.420162	-0.420162	-0.420162	-0.420162	-0.420162	-0.420162	-0.420162	-0.420162	-0.420162	-0.420162	-0.420162	-0.420162	-0.420162	-0.420162	-0.420162	-0.420162
	C	CB	CT		-0.150427	-0.150427	-0.150427	-0.150427	-0.150427	-0.150427	-0.150427	-0.150427	-0.150427	-0.150427	-0.150427	-0.150427	-0.150427	-0.150427	-0.150427	-0.150427	-0.150427	-0.150427	-0.150427	-0.150427	-0.150427	-0.150427	-0.150427	-0.150427	-0.150427	-0.150427	-0.150427	-0.150427	-0.150427	-0.150427	-0.150427	-0.150427	-0.150427	-0.150427	-0.150427	-0.150427	-0.150427	-0.150427	-0.150427	-0.150427	-0.150427	-0.150427	-0.150427	-0.150427	-0.150427
GLY				pH	0	0.1	0.2	0.3	0.4	0.5	0.6	0.7	0.8	0.9	1	1.1	1.2	1.3	1.4	1.5	1.6	1.7	1.8	1.9	2	2.1	2.2	2.3	2.4	2.5	2.6	2.7	2.8	2.9	3	3.1	3.2	3.3	3.4	3.5	3.6	3.7	3.8	3.9	4	4.1	4.2	4.3	4.4
	N	N	N		0.0281644	0.0281644	0.0281644	0.0281644	0.0281644	0.0281644	0.0281644	0.0281644	0.0281644	0.0281644	0.0281644	0.0281644	0.0281644	0.0281644	0.0281644	0.0281644	0.0281644	0.0281644	0.0281644	0.0281644	0.0281644	0.0281644	0.0281644	0.0281644	0.0281644	0.0281644	0.0281644	0.0281644	0.0281644	0.0281644	0.0281644	0.0281644	0.0281644	0.0281644	0.0281644	0.0281644	0.0281644	0.0281644	0.0281644	0.0281644	0.0281644	0.0281644	0.0281644	0.0281644	0.0281644
	C	CA	CT		-0.0964398	-0.0964398	-0.0964398	-0.0964398	-0.0964398	-0.0964398	-0.0964398	-0.0964398	-0.0964398	-0.0964398	-0.0964398	-0.0964398	-0.0964398	-0.0964398	-0.0964398	-0.0964398	-0.0964398	-0.0964398	-0.0964398	-0.0964398	-0.0964398	-0.0964398	-0.0964398	-0.0964398	-0.0964398	-0.0964398	-0.0964398	-0.0964398	-0.0964398	-0.0964398	-0.0964398	-0.0964398	-0.0964398	-0.0964398	-0.0964398	-0.0964398	-0.0964398	-0.0964398	-0.0964398	-0.0964398	-0.0964398	-0.0964398	-0.0964398	-0.0964398	-0.0964398
	C	C	C		0.205668	0.205668	0.205668	0.205668	0.205668	0.205668	0.205668	0.205668	0.205668	0.205668	0.205668	0.205668	0.205668	0.205668	0.205668	0.205668	0.205668	0.205668	0.205668	0.205668	0.205668	0.205668	0.205668	0.205668	0.205668	0.205668	0.205668	0.205668	0.205668	0.205668	0.205668	0.205668	0.205668	0.205668	0.205668	0.205668	0.205668	0.205668	0.205668	0.205668	0.205668	0.205668	0.205668	0.205668	0.205668
	O	O	O		-0.411577	-0.411577	-0.411577	-0.411577	-0.411577	-0.411577	-0.411577	-0.411577	-0.411577	-0.411577	-0.411577	-0.411577	-0.411577	-0.411577	-0.411577	-0.411577	-0.411577	-0.411577	-0.411577	-0.411577	-0.411577	-0.411577	-0.411577	-0.411577	-0.411577	-0.411577	-0.411577	-0.411577	-0.411577	-0.411577	-0.411577	-0.411577	-0.411577	-0.411577	-0.411577	-0.411577	-0.411577	-0.411577	-0.411577	-0.411577	-0.411577	-0.411577	-0.411577	-0.411577	-0.411577
SER				pH	0	0.1	0.2	0.3	0.4	0.5	0.6	0.7	0.8	0.9	1	1.1	1.2	1.3	1.4	1.5	1.6	1.7	1.8	1.9	2	2.1	2.2	2.3	2.4	2.5	2.6	2.7	2.8	2.9	3	3.1	3.2	3.3	3.4	3.5	3.6	3.7	3.8	3.9	4	4.1	4.2	4.3	4.4
	N	N	N		0.0393939	0.0393939	0.0393939	0.0393939	0.0393939	0.0393939	0.0393939	0.0393939	0.0393939	0.0393939	0.0393939	0.0393939	0.0393939	0.0393939	0.0393939	0.0393939	0.0393939	0.0393939	0.0393939	0.0393939	0.0393939	0.0393939	0.0393939	0.0393939	0.0393939	0.0393939	0.0393939	0.0393939	0.0393939	0.0393939	0.0393939	0.0393939	0.0393939	0.0393939	0.0393939	0.0393939	0.0393939	0.0393939	0.0393939	0.0393939	0.0393939	0.0393939	0.0393939	0.0393939	0.0393939
	C	CA	CT		-0.0920486	-0.0920486	-0.0920486	-0.0920486	-0.0920486	-0.0920486	-0.0920486	-0.0920486	-0.0920486	-0.0920486	-0.0920486	-0.0920486	-0.0920486	-0.0920486	-0.0920486	-0.0920486	-0.0920486	-0.0920486	-0.0920486	-0.0920486	-0.0920486	-0.0920486	-0.0920486	-0.0920486	-0.0920486	-0.0920486	-0.0920486	-0.0920486	-0.0920486	-0.0920486	-0.0920486	-0.0920486	-0.0920486	-0.0920486	-0.0920486	-0.0920486	-0.0920486	-0.0920486	-0.0920486	-0.0920486	-0.0920486	-0.0920486	-0.0920486	-0.0920486	-0.0920486
	C	C	C		0.212739	0.212739	0.212739	0.212739	0.212739	0.212739	0.212739	0.212739	0.212739	0.212739	0.212739	0.212739	0.212739	0.212739	0.212739	0.212739	0.212739	0.212739	0.212739	0.212739	0.212739	0.212739	0.212739	0.212739	0.212739	0.212739	0.212739	0.212739	0.212739	0.212739	0.212739	0.212739	0.212739	0.212739	0.212739	0.212739	0.212739	0.212739	0.212739	0.212739	0.212739	0.212739	0.212739	0.212739	0.212739
	O	O	O		-0.435456	-0.435456	-0.435456	-0.435456	-0.435456	-0.435456	-0.435456	-0.435456	-0.435456	-0.435456	-0.435456	-0.435456	-0.435456	-0.435456	-0.435456	-0.435456	-0.435456	-0.435456	-0.435456	-0.435456	-0.435456	-0.435456	-0.435456	-0.435456	-0.435456	-0.435456	-0.435456	-0.435456	-0.435456	-0.435456	-0.435456	-0.435456	-0.435456	-0.435456	-0.435456	-0.435456	-0.435456	-0.435456	-0.435456	-0.435456	-0.435456	-0.435456	-0.435456	-0.435456	-0.435456
	C	CB	CT		0.0413387	0.0413387	0.0413387	0.0413387	0.0413387	0.0413387	0.0413387	0.0413387	0.0413387	0.0413387	0.0413387	0.0413387	0.0413387	0.0413387	0.0413387	0.0413387	0.0413387	0.0413387	0.0413387	0.0413387	0.0413387	0.0413387	0.0413387	0.0413387	0.0413387	0.0413387	0.0413387	0.0413387	0.0413387	0.0413387	0.0413387	0.0413387	0.0413387	0.0413387	0.0413387	0.0413387	0.0413387	0.0413387	0.0413387	0.0413387	0.0413387	0.0413387	0.0413387	0.0413387	0.0413387
	O	OG	OH		-0.334162	-0.334162	-0.334162	-0.334162	-0.334162	-0.334162	-0.334162	-0.334162	-0.334162	-0.334162	-0.334162	-0.334162	-0.334162	-0.334162	-0.334162	-0.334162	-0.334162	-0.334162	-0.334162	-0.334162	-0.334162	-0.334162	-0.334162	-0.334162	-0.334162	-0.334162	-0.334162	-0.334162	-0.334162	-0.334162	-0.334162	-0.334162	-0.334162	-0.334162	-0.334162	-0.334162	-0.334162	-0.334162	-0.334162	-0.334162	-0.334162	-0.334162	-0.334162	-0.334162	-0.334162
THR				pH	0	0.1	0.2	0.3	0.4	0.5	0.6	0.7	0.8	0.9	1	1.1	1.2	1.3	1.4	1.5	1.6	1.7	1.8	1.9	2	2.1	2.2	2.3	2.4	2.5	2.6	2.7	2.8	2.9	3	3.1	3.2	3.3	3.4	3.5	3.6	3.7	3.8	3.9	4	4.1	4.2	4.3	4.4
	N	N	N		0.0704412	0.0704412	0.0704412	0.0704412	0.0704412	0.0704412	0.0704412	0.0704412	0.0704412	0.0704412	0.0704412	0.0704412	0.0704412	0.0704412	0.0704412	0.0704412	0.0704412	0.0704412	0.0704412	0.0704412	0.0704412	0.0704412	0.0704412	0.0704412	0.0704412	0.0704412	0.0704412	0.0704412	0.0704412	0.0704412	0.0704412	0.0704412	0.0704412	0.0704412	0.0704412	0.0704412	0.0704412	0.0704412	0.0704412	0.0704412	0.0704412	0.0704412	0.0704412	0.0704412	0.0704412
	C	CA	CT		-0.0877519	-0.0877519	-0.0877519	-0.0877519	-0.0877519	-0.0877519	-0.0877519	-0.0877519	-0.0877519	-0.0877519	-0.0877519	-0.0877519	-0.0877519	-0.0877519	-0.0877519	-0.0877519	-0.0877519	-0.0877519	-0.0877519	-0.0877519	-0.0877519	-0.0877519	-0.0877519	-0.0877519	-0.0877519	-0.0877519	-0.0877519	-0.0877519	-0.0877519	-0.0877519	-0.0877519	-0.0877519	-0.0877519	-0.0877519	-0.0877519	-0.0877519	-0.0877519	-0.0877519	-0.0877519	-0.0877519	-0.0877519	-0.0877519	-0.0877519	-0.0877519	-0.0877519
	C	C	C		0.221453	0.221453	0.221453	0.221453	0.221453	0.221453	0.221453	0.221453	0.221453	0.221453	0.221453	0.221453	0.221453	0.221453	0.221453	0.221453	0.221453	0.221453	0.221453	0.221453	0.221453	0.221453	0.221453	0.221453	0.221453	0.221453	0.221453	0.221453	0.221453	0.221453	0.221453	0.221453	0.221453	0.221453	0.221453	0.221453	0.221453	0.221453	0.221453	0.221453	0.221453	0.221453	0.221453	0.221453	0.221453
	O	O	O		-0.414036	-0.414036	-0.414036	-0.414036	-0.414036	-0.414036	-0.414036	-0.414036	-0.414036	-0.414036	-0.414036	-0.414036	-0.414036	-0.414036	-0.414036	-0.414036	-0.414036	-0.414036	-0.414036	-0.414036	-0.414036	-0.414036	-0.414036	-0.414036	-0.414036	-0.414036	-0.414036	-0.414036	-0.414036	-0.414036	-0.414036	-0.414036	-0.414036	-0.414036	-0.414036	-0.414036	-0.414036	-0.414036	-0.414036	-0.414036	-0.414036	-0.414036	-0.414036	-0.414036	-0.414036
	C	CB	CT		0.0730054	0.0730054	0.0730054	0.0730054	0.0730054	0.0730054	0.0730054	0.0730054	0.0730054	0.0730054	0.0730054	0.0730054	0.0730054	0.0730054	0.0730054	0.0730054	0.0730054	0.0730054	0.0730054	0.0730054	0.0730054	0.0730054	0.0730054	0.0730054	0.0730054	0.0730054	0.0730054	0.0730054	0.0730054	0.0730054	0.0730054	0.0730054	0.0730054	0.0730054	0.0730054	0.0730054	0.0730054	0.0730054	0.0730054	0.0730054	0.0730054	0.0730054	0.0730054	0.0730054	0.0730054
	O	OG1	OH		-0.323058	-0.323058	-0.323058	-0.323058	-0.323058	-0.323058	-0.323058	-0.323058	-0.323058	-0.323058	-0.323058	-0.323058	-0.323058	-0.323058	-0.323058	-0.323058	-0.323058	-0.323058	-0.323058	-0.323058	-0.323058	-0.323058	-0.323058	-0.323058	-0.323058	-0.323058	-0.323058	-0.323058	-0.323058	-0.323058	-0.323058	-0.323058	-0.323058	-0.323058	-0.323058	-0.323058	-0.323058	-0.323058	-0.323058	-0.323058	-0.323058	-0.323058	-0.323058	-0.323058	-0.323058
	C	CG2	CT		-0.270701	-0.270701	-0.270701	-0.270701	-0.270701	-0.270701	-0.270701	-0.270701	-0.270701	-0.270701	-0.270701	-0.270701	-0.270701	-0.270701	-0.270701	-0.270701	-0.270701	-0.270701	-0.270701	-0.270701	-0.270701	-0.270701	-0.270701	-0.270701	-0.270701	-0.270701	-0.270701	-0.270701	-0.270701	-0.270701	-0.270701	-0.270701	-0.270701	-0.270701	-0.270701	-0.270701	-0.270701	-0.270701	-0.270701	-0.270701	-0.270701	-0.270701	-0.270701	-0.270701	-0.270701
LEU				pH	0	0.1	0.2	0.3	0.4	0.5	0.6	0.7	0.8	0.9	1	1.1	1.2	1.3	1.4	1.5	1.6	1.7	1.8	1.9	2	2.1	2.2	2.3	2.4	2.5	2.6	2.7	2.8	2.9	3	3.1	3.2	3.3	3.4	3.5	3.6	3.7	3.8	3.9	4	4.1	4.2	4.3	4.4
	N	N	N		0.0369315	0.0369315	0.0369315	0.0369315	0.0369315	0.0369315	0.0369315	0.0369315	0.0369315	0.0369315	0.0369315	0.0369315	0.0369315	0.0369315	0.0369315	0.0369315	0.0369315	0.0369315	0.0369315	0.0369315	0.0369315	0.0369315	0.0369315	0.0369315	0.0369315	0.0369315	0.0369315	0.0369315	0.0369315	0.0369315	0.0369315	0.0369315	0.0369315	0.0369315	0.0369315	0.0369315	0.0369315	0.0369315	0.0369315	0.0369315	0.0369315	0.0369315	0.0369315	0.0369315	0.0369315
	C	CA	CT		-0.0877905	-0.0877905	-0.0877905	-0.0877905	-0.0877905	-0.0877905	-0.0877905	-0.0877905	-0.0877905	-0.0877905	-0.0877905	-0.0877905	-0.0877905	-0.0877905	-0.0877905	-0.0877905	-0.0877905	-0.0877905	-0.0877905	-0.0877905	-0.0877905	-0.0877905	-0.0877905	-0.0877905	-0.0877905	-0.0877905	-0.0877905	-0.0877905	-0.0877905	-0.0877905	-0.0877905	-0.0877905	-0.0877905	-0.0877905	-0.0877905	-0.0877905	-0.0877905	-0.0877905	-0.0877905	-0.0877905	-0.0877905	-0.0877905	-0.0877905	-0.0877905	-0.0877905
	C	C	C		0.223902	0.223902	0.223902	0.223902	0.223902	0.223902	0.223902	0.223902	0.223902	0.223902	0.223902	0.223902	0.223902	0.223902	0.223902	0.223902	0.223902	0.223902	0.223902	0.223902	0.223902	0.223902	0.223902	0.223902	0.223902	0.223902	0.223902	0.223902	0.223902	0.223902	0.223902	0.223902	0.223902	0.223902	0.223902	0.223902	0.223902	0.223902	0.223902	0.223902	0.223902	0.223902	0.223902	0.223902	0.223902
	O	O	O		-0.421788	-0.421788	-0.421788	-0.421788	-0.421788	-0.421788	-0.421788	-0.421788	-0.421788	-0.421788	-0.421788	-0.421788	-0.421788	-0.421788	-0.421788	-0.421788	-0.421788	-0.421788	-0.421788	-0.421788	-0.421788	-0.421788	-0.421788	-0.421788	-0.421788	-0.421788	-0.421788	-0.421788	-0.421788	-0.421788	-0.421788	-0.421788	-0.421788	-0.421788	-0.421788	-0.421788	-0.421788	-0.421788	-0.421788	-0.421788	-0.421788	-0.421788	-0.421788	-0.421788	-0.421788
	C	CB	CT		-0.133809	-0.133809	-0.133809	-0.133809	-0.133809	-0.133809	-0.133809	-0.133809	-0.133809	-0.133809	-0.133809	-0.133809	-0.133809	-0.133809	-0.133809	-0.133809	-0.133809	-0.133809	-0.133809	-0.133809	-0.133809	-0.133809	-0.133809	-0.133809	-0.133809	-0.133809	-0.133809	-0.133809	-0.133809	-0.133809	-0.133809	-0.133809	-0.133809	-0.133809	-0.133809	-0.133809	-0.133809	-0.133809	-0.133809	-0.133809	-0.133809	-0.133809	-0.133809	-0.133809	-0.133809
	C	CG	CT		-0.15839	-0.15839	-0.15839	-0.15839	-0.15839	-0.15839	-0.15839	-0.15839	-0.15839	-0.15839	-0.15839	-0.15839	-0.15839	-0.15839	-0.15839	-0.15839	-0.15839	-0.15839	-0.15839	-0.15839	-0.15839	-0.15839	-0.15839	-0.15839	-0.15839	-0.15839	-0.15839	-0.15839	-0.15839	-0.15839	-0.15839	-0.15839	-0.15839	-0.15839	-0.15839	-0.15839	-0.15839	-0.15839	-0.15839	-0.15839	-0.15839	-0.15839	-0.15839	-0.15839	-0.15839
	C	CD1	CT		-0.133325	-0.133325	-0.133325	-0.133325	-0.133325	-0.133325	-0.133325	-0.133325	-0.133325	-0.133325	-0.133325	-0.133325	-0.133325	-0.133325	-0.133325	-0.133325	-0.133325	-0.133325	-0.133325	-0.133325	-0.133325	-0.133325	-0.133325	-0.133325	-0.133325	-0.133325	-0.133325	-0.133325	-0.133325	-0.133325	-0.133325	-0.133325	-0.133325	-0.133325	-0.133325	-0.133325	-0.133325	-0.133325	-0.133325	-0.133325	-0.133325	-0.133325	-0.133325	-0.133325	-0.133325
	C	CD2	CT		-0.102385	-0.102385	-0.102385	-0.102385	-0.102385	-0.102385	-0.102385	-0.102385	-0.102385	-0.102385	-0.102385	-0.102385	-0.102385	-0.102385	-0.102385	-0.102385	-0.102385	-0.102385	-0.102385	-0.102385	-0.102385	-0.102385	-0.102385	-0.102385	-0.102385	-0.102385	-0.102385	-0.102385	-0.102385	-0.102385	-0.102385	-0.102385	-0.102385	-0.102385	-0.102385	-0.102385	-0.102385	-0.102385	-0.102385	-0.102385	-0.102385	-0.102385	-0.102385	-0.102385	-0.102385
ILE				pH	0	0.1	0.2	0.3	0.4	0.5	0.6	0.7	0.8	0.9	1	1.1	1.2	1.3	1.4	1.5	1.6	1.7	1.8	1.9	2	2.1	2.2	2.3	2.4	2.5	2.6	2.7	2.8	2.9	3	3.1	3.2	3.3	3.4	3.5	3.6	3.7	3.8	3.9	4	4.1	4.2	4.3	4.4
	N	N	N		0.0381217	0.0381217	0.0381217	0.0381217	0.0381217	0.0381217	0.0381217	0.0381217	0.0381217	0.0381217	0.0381217	0.0381217	0.0381217	0.0381217	0.0381217	0.0381217	0.0381217	0.0381217	0.0381217	0.0381217	0.0381217	0.0381217	0.0381217	0.0381217	0.0381217	0.0381217	0.0381217	0.0381217	0.0381217	0.0381217	0.0381217	0.0381217	0.0381217	0.0381217	0.0381217	0.0381217	0.0381217	0.0381217	0.0381217	0.0381217	0.0381217	0.0381217	0.0381217	0.0381217	0.0381217
	C	CA	CT		-0.0744577	-0.0744577	-0.0744577	-0.0744577	-0.0744577	-0.0744577	-0.0744577	-0.0744577	-0.0744577	-0.0744577	-0.0744577	-0.0744577	-0.0744577	-0.0744577	-0.0744577	-0.0744577	-0.0744577	-0.0744577	-0.0744577	-0.0744577	-0.0744577	-0.0744577	-0.0744577	-0.0744577	-0.0744577	-0.0744577	-0.0744577	-0.0744577	-0.0744577	-0.0744577	-0.0744577	-0.0744577	-0.0744577	-0.0744577	-0.0744577	-0.0744577	-0.0744577	-0.0744577	-0.0744577	-0.0744577	-0.0744577	-0.0744577	-0.0744577	-0.0744577	-0.0744577
	C	C	C		0.223095	0.223095	0.223095	0.223095	0.223095	0.223095	0.223095	0.223095	0.223095	0.223095	0.223095	0.223095	0.223095	0.223095	0.223095	0.223095	0.223095	0.223095	0.223095	0.223095	0.223095	0.223095	0.223095	0.223095	0.223095	0.223095	0.223095	0.223095	0.223095	0.223095	0.223095	0.223095	0.223095	0.223095	0.223095	0.223095	0.223095	0.223095	0.223095	0.223095	0.223095	0.223095	0.223095	0.223095	0.223095
	O	O	O		-0.422165	-0.422165	-0.422165	-0.422165	-0.422165	-0.422165	-0.422165	-0.422165	-0.422165	-0.422165	-0.422165	-0.422165	-0.422165	-0.422165	-0.422165	-0.422165	-0.422165	-0.422165	-0.422165	-0.422165	-0.422165	-0.422165	-0.422165	-0.422165	-0.422165	-0.422165	-0.422165	-0.422165	-0.422165	-0.422165	-0.422165	-0.422165	-0.422165	-0.422165	-0.422165	-0.422165	-0.422165	-0.422165	-0.422165	-0.422165	-0.422165	-0.422165	-0.422165	-0.422165	-0.422165
	C	CB	CT		-0.123272	-0.123272	-0.123272	-0.123272	-0.123272	-0.123272	-0.123272	-0.123272	-0.123272	-0.123272	-0.123272	-0.123272	-0.123272	-0.123272	-0.123272	-0.123272	-0.123272	-0.123272	-0.123272	-0.123272	-0.123272	-0.123272	-0.123272	-0.123272	-0.123272	-0.123272	-0.123272	-0.123272	-0.123272	-0.123272	-0.123272	-0.123272	-0.123272	-0.123272	-0.123272	-0.123272	-0.123272	-0.123272	-0.123272	-0.123272	-0.123272	-0.123272	-0.123272	-0.123272	-0.123272
	C	CG1	CT		-0.160763	-0.160763	-0.160763	-0.160763	-0.160763	-0.160763	-0.160763	-0.160763	-0.160763	-0.160763	-0.160763	-0.160763	-0.160763	-0.160763	-0.160763	-0.160763	-0.160763	-0.160763	-0.160763	-0.160763	-0.160763	-0.160763	-0.160763	-0.160763	-0.160763	-0.160763	-0.160763	-0.160763	-0.160763	-0.160763	-0.160763	-0.160763	-0.160763	-0.160763	-0.160763	-0.160763	-0.160763	-0.160763	-0.160763	-0.160763	-0.160763	-0.160763	-0.160763	-0.160763	-0.160763
	C	CG2	CT		-0.129161	-0.129161	-0.129161	-0.129161	-0.129161	-0.129161	-0.129161	-0.129161	-0.129161	-0.129161	-0.129161	-0.129161	-0.129161	-0.129161	-0.129161	-0.129161	-0.129161	-0.129161	-0.129161	-0.129161	-0.129161	-0.129161	-0.129161	-0.129161	-0.129161	-0.129161	-0.129161	-0.129161	-0.129161	-0.129161	-0.129161	-0.129161	-0.129161	-0.129161	-0.129161	-0.129161	-0.129161	-0.129161	-0.129161	-0.129161	-0.129161	-0.129161	-0.129161	-0.129161	-0.129161
	C	CD1	CT		-0.11324	-0.11324	-0.11324	-0.11324	-0.11324	-0.11324	-0.11324	-0.11324	-0.11324	-0.11324	-0.11324	-0.11324	-0.11324	-0.11324	-0.11324	-0.11324	-0.11324	-0.11324	-0.11324	-0.11324	-0.11324	-0.11324	-0.11324	-0.11324	-0.11324	-0.11324	-0.11324	-0.11324	-0.11324	-0.11324	-0.11324	-0.11324	-0.11324	-0.11324	-0.11324	-0.11324	-0.11324	-0.11324	-0.11324	-0.11324	-0.11324	-0.11324	-0.11324	-0.11324	-0.11324
VAL				pH	0	0.1	0.2	0.3	0.4	0.5	0.6	0.7	0.8	0.9	1	1.1	1.2	1.3	1.4	1.5	1.6	1.7	1.8	1.9	2	2.1	2.2	2.3	2.4	2.5	2.6	2.7	2.8	2.9	3	3.1	3.2	3.3	3.4	3.5	3.6	3.7	3.8	3.9	4	4.1	4.2	4.3	4.4
	N	N	N		0.0379562	0.0379562	0.0379562	0.0379562	0.0379562	0.0379562	0.0379562	0.0379562	0.0379562	0.0379562	0.0379562	0.0379562	0.0379562	0.0379562	0.0379562	0.0379562	0.0379562	0.0379562	0.0379562	0.0379562	0.0379562	0.0379562	0.0379562	0.0379562	0.0379562	0.0379562	0.0379562	0.0379562	0.0379562	0.0379562	0.0379562	0.0379562	0.0379562	0.0379562	0.0379562	0.0379562	0.0379562	0.0379562	0.0379562	0.0379562	0.0379562	0.0379562	0.0379562	0.0379562	0.0379562
	C	CA	CT		-0.0763559	-0.0763559	-0.0763559	-0.0763559	-0.0763559	-0.0763559	-0.0763559	-0.0763559	-0.0763559	-0.0763559	-0.0763559	-0.0763559	-0.0763559	-0.0763559	-0.0763559	-0.0763559	-0.0763559	-0.0763559	-0.0763559	-0.0763559	-0.0763559	-0.0763559	-0.0763559	-0.0763559	-0.0763559	-0.0763559	-0.0763559	-0.0763559	-0.0763559	-0.0763559	-0.0763559	-0.0763559	-0.0763559	-0.0763559	-0.0763559	-0.0763559	-0.0763559	-0.0763559	-0.0763559	-0.0763559	-0.0763559	-0.0763559	-0.0763559	-0.0763559	-0.0763559
	C	C	C		0.225707	0.225707	0.225707	0.225707	0.225707	0.225707	0.225707	0.225707	0.225707	0.225707	0.225707	0.225707	0.225707	0.225707	0.225707	0.225707	0.225707	0.225707	0.225707	0.225707	0.225707	0.225707	0.225707	0.225707	0.225707	0.225707	0.225707	0.225707	0.225707	0.225707	0.225707	0.225707	0.225707	0.225707	0.225707	0.225707	0.225707	0.225707	0.225707	0.225707	0.225707	0.225707	0.225707	0.225707	0.225707
	O	O	O		-0.422419	-0.422419	-0.422419	-0.422419	-0.422419	-0.422419	-0.422419	-0.422419	-0.422419	-0.422419	-0.422419	-0.422419	-0.422419	-0.422419	-0.422419	-0.422419	-0.422419	-0.422419	-0.422419	-0.422419	-0.422419	-0.422419	-0.422419	-0.422419	-0.422419	-0.422419	-0.422419	-0.422419	-0.422419	-0.422419	-0.422419	-0.422419	-0.422419	-0.422419	-0.422419	-0.422419	-0.422419	-0.422419	-0.422419	-0.422419	-0.422419	-0.422419	-0.422419	-0.422419	-0.422419
	C	CB	CT		-0.120326	-0.120326	-0.120326	-0.120326	-0.120326	-0.120326	-0.120326	-0.120326	-0.120326	-0.120326	-0.120326	-0.120326	-0.120326	-0.120326	-0.120326	-0.120326	-0.120326	-0.120326	-0.120326	-0.120326	-0.120326	-0.120326	-0.120326	-0.120326	-0.120326	-0.120326	-0.120326	-0.120326	-0.120326	-0.120326	-0.120326	-0.120326	-0.120326	-0.120326	-0.120326	-0.120326	-0.120326	-0.120326	-0.120326	-0.120326	-0.120326	-0.120326	-0.120326	-0.120326	-0.120326
	C	CG1	CT		-0.119803	-0.119803	-0.119803	-0.119803	-0.119803	-0.119803	-0.119803	-0.119803	-0.119803	-0.119803	-0.119803	-0.119803	-0.119803	-0.119803	-0.119803	-0.119803	-0.119803	-0.119803	-0.119803	-0.119803	-0.119803	-0.119803	-0.119803	-0.119803	-0.119803	-0.119803	-0.119803	-0.119803	-0.119803	-0.119803	-0.119803	-0.119803	-0.119803	-0.119803	-0.119803	-0.119803	-0.119803	-0.119803	-0.119803	-0.119803	-0.119803	-0.119803	-0.119803	-0.119803	-0.119803
	C	CG2	CT		-0.181279	-0.181279	-0.181279	-0.181279	-0.181279	-0.181279	-0.181279	-0.181279	-0.181279	-0.181279	-0.181279	-0.181279	-0.181279	-0.181279	-0.181279	-0.181279	-0.181279	-0.181279	-0.181279	-0.181279	-0.181279	-0.181279	-0.181279	-0.181279	-0.181279	-0.181279	-0.181279	-0.181279	-0.181279	-0.181279	-0.181279	-0.181279	-0.181279	-0.181279	-0.181279	-0.181279	-0.181279	-0.181279	-0.181279	-0.181279	-0.181279	-0.181279	-0.181279	-0.181279	-0.181279
ASN				pH	0	0.1	0.2	0.3	0.4	0.5	0.6	0.7	0.8	0.9	1	1.1	1.2	1.3	1.4	1.5	1.6	1.7	1.8	1.9	2	2.1	2.2	2.3	2.4	2.5	2.6	2.7	2.8	2.9	3	3.1	3.2	3.3	3.4	3.5	3.6	3.7	3.8	3.9	4	4.1	4.2	4.3	4.4
	N	N	N		0.0371547	0.0371547	0.0371547	0.0371547	0.0371547	0.0371547	0.0371547	0.0371547	0.0371547	0.0371547	0.0371547	0.0371547	0.0371547	0.0371547	0.0371547	0.0371547	0.0371547	0.0371547	0.0371547	0.0371547	0.0371547	0.0371547	0.0371547	0.0371547	0.0371547	0.0371547	0.0371547	0.0371547	0.0371547	0.0371547	0.0371547	0.0371547	0.0371547	0.0371547	0.0371547	0.0371547	0.0371547	0.0371547	0.0371547	0.0371547	0.0371547	0.0371547	0.0371547	0.0371547	0.0371547
	C	CA	CT		-0.0665221	-0.0665221	-0.0665221	-0.0665221	-0.0665221	-0.0665221	-0.0665221	-0.0665221	-0.0665221	-0.0665221	-0.0665221	-0.0665221	-0.0665221	-0.0665221	-0.0665221	-0.0665221	-0.0665221	-0.0665221	-0.0665221	-0.0665221	-0.0665221	-0.0665221	-0.0665221	-0.0665221	-0.0665221	-0.0665221	-0.0665221	-0.0665221	-0.0665221	-0.0665221	-0.0665221	-0.0665221	-0.0665221	-0.0665221	-0.0665221	-0.0665221	-0.0665221	-0.0665221	-0.0665221	-0.0665221	-0.0665221	-0.0665221	-0.0665221	-0.0665221	-0.0665221
	C	C	C		0.240828	0.240828	0.240828	0.240828	0.240828	0.240828	0.240828	0.240828	0.240828	0.240828	0.240828	0.240828	0.240828	0.240828	0.240828	0.240828	0.240828	0.240828	0.240828	0.240828	0.240828	0.240828	0.240828	0.240828	0.240828	0.240828	0.240828	0.240828	0.240828	0.240828	0.240828	0.240828	0.240828	0.240828	0.240828	0.240828	0.240828	0.240828	0.240828	0.240828	0.240828	0.240828	0.240828	0.240828	0.240828
	O	O	O		-0.453381	-0.453381	-0.453381	-0.453381	-0.453381	-0.453381	-0.453381	-0.453381	-0.453381	-0.453381	-0.453381	-0.453381	-0.453381	-0.453381	-0.453381	-0.453381	-0.453381	-0.453381	-0.453381	-0.453381	-0.453381	-0.453381	-0.453381	-0.453381	-0.453381	-0.453381	-0.453381	-0.453381	-0.453381	-0.453381	-0.453381	-0.453381	-0.453381	-0.453381	-0.453381	-0.453381	-0.453381	-0.453381	-0.453381	-0.453381	-0.453381	-0.453381	-0.453381	-0.453381	-0.453381
	C	CB	CT		-0.161867	-0.161867	-0.161867	-0.161867	-0.161867	-0.161867	-0.161867	-0.161867	-0.161867	-0.161867	-0.161867	-0.161867	-0.161867	-0.161867	-0.161867	-0.161867	-0.161867	-0.161867	-0.161867	-0.161867	-0.161867	-0.161867	-0.161867	-0.161867	-0.161867	-0.161867	-0.161867	-0.161867	-0.161867	-0.161867	-0.161867	-0.161867	-0.161867	-0.161867	-0.161867	-0.161867	-0.161867	-0.161867	-0.161867	-0.161867	-0.161867	-0.161867	-0.161867	-0.161867	-0.161867
	C	CG	C		0.210132	0.210132	0.210132	0.210132	0.210132	0.210132	0.210132	0.210132	0.210132	0.210132	0.210132	0.210132	0.210132	0.210132	0.210132	0.210132	0.210132	0.210132	0.210132	0.210132	0.210132	0.210132	0.210132	0.210132	0.210132	0.210132	0.210132	0.210132	0.210132	0.210132	0.210132	0.210132	0.210132	0.210132	0.210132	0.210132	0.210132	0.210132	0.210132	0.210132	0.210132	0.210132	0.210132	0.210132	0.210132
	O	OD1	O		-0.350478	-0.350478	-0.350478	-0.350478	-0.350478	-0.350478	-0.350478	-0.350478	-0.350478	-0.350478	-0.350478	-0.350478	-0.350478	-0.350478	-0.350478	-0.350478	-0.350478	-0.350478	-0.350478	-0.350478	-0.350478	-0.350478	-0.350478	-0.350478	-0.350478	-0.350478	-0.350478	-0.350478	-0.350478	-0.350478	-0.350478	-0.350478	-0.350478	-0.350478	-0.350478	-0.350478	-0.350478	-0.350478	-0.350478	-0.350478	-0.350478	-0.350478	-0.350478	-0.350478	-0.350478
	N	ND2	N		0.11272	0.11272	0.11272	0.11272	0.11272	0.11272	0.11272	0.11272	0.11272	0.11272	0.11272	0.11272	0.11272	0.11272	0.11272	0.11272	0.11272	0.11272	0.11272	0.11272	0.11272	0.11272	0.11272	0.11272	0.11272	0.11272	0.11272	0.11272	0.11272	0.11272	0.11272	0.11272	0.11272	0.11272	0.11272	0.11272	0.11272	0.11272	0.11272	0.11272	0.11272	0.11272	0.11272	0.11272	0.11272
GLN				pH	0	0.1	0.2	0.3	0.4	0.5	0.6	0.7	0.8	0.9	1	1.1	1.2	1.3	1.4	1.5	1.6	1.7	1.8	1.9	2	2.1	2.2	2.3	2.4	2.5	2.6	2.7	2.8	2.9	3	3.1	3.2	3.3	3.4	3.5	3.6	3.7	3.8	3.9	4	4.1	4.2	4.3	4.4
	N	N	N		0.0294003	0.0294003	0.0294003	0.0294003	0.0294003	0.0294003	0.0294003	0.0294003	0.0294003	0.0294003	0.0294003	0.0294003	0.0294003	0.0294003	0.0294003	0.0294003	0.0294003	0.0294003	0.0294003	0.0294003	0.0294003	0.0294003	0.0294003	0.0294003	0.0294003	0.0294003	0.0294003	0.0294003	0.0294003	0.0294003	0.0294003	0.0294003	0.0294003	0.0294003	0.0294003	0.0294003	0.0294003	0.0294003	0.0294003	0.0294003	0.0294003	0.0294003	0.0294003	0.0294003	0.0294003
	C	CA	CT		-0.0774756	-0.0774756	-0.0774756	-0.0774756	-0.0774756	-0.0774756	-0.0774756	-0.0774756	-0.0774756	-0.0774756	-0.0774756	-0.0774756	-0.0774756	-0.0774756	-0.0774756	-0.0774756	-0.0774756	-0.0774756	-0.0774756	-0.0774756	-0.0774756	-0.0774756	-0.0774756	-0.0774756	-0.0774756	-0.0774756	-0.0774756	-0.0774756	-0.0774756	-0.0774756	-0.0774756	-0.0774756	-0.0774756	-0.0774756	-0.0774756	-0.0774756	-0.0774756	-0.0774756	-0.0774756	-0.0774756	-0.0774756	-0.0774756	-0.0774756	-0.0774756	-0.0774756
	C	C	C		0.22268	0.22268	0.22268	0.22268	0.22268	0.22268	0.22268	0.22268	0.22268	0.22268	0.22268	0.22268	0.22268	0.22268	0.22268	0.22268	0.22268	0.22268	0.22268	0.22268	0.22268	0.22268	0.22268	0.22268	0.22268	0.22268	0.22268	0.22268	0.22268	0.22268	0.22268	0.22268	0.22268	0.22268	0.22268	0.22268	0.22268	0.22268	0.22268	0.22268	0.22268	0.22268	0.22268	0.22268	0.22268
	O	O	O		-0.41263	-0.41263	-0.41263	-0.41263	-0.41263	-0.41263	-0.41263	-0.41263	-0.41263	-0.41263	-0.41263	-0.41263	-0.41263	-0.41263	-0.41263	-0.41263	-0.41263	-0.41263	-0.41263	-0.41263	-0.41263	-0.41263	-0.41263	-0.41263	-0.41263	-0.41263	-0.41263	-0.41263	-0.41263	-0.41263	-0.41263	-0.41263	-0.41263	-0.41263	-0.41263	-0.41263	-0.41263	-0.41263	-0.41263	-0.41263	-0.41263	-0.41263	-0.41263	-0.41263	-0.41263
	C	CB	CT		-0.12248	-0.12248	-0.12248	-0.12248	-0.12248	-0.12248	-0.12248	-0.12248	-0.12248	-0.12248	-0.12248	-0.12248	-0.12248	-0.12248	-0.12248	-0.12248	-0.12248	-0.12248	-0.12248	-0.12248	-0.12248	-0.12248	-0.12248	-0.12248	-0.12248	-0.12248	-0.12248	-0.12248	-0.12248	-0.12248	-0.12248	-0.12248	-0.12248	-0.12248	-0.12248	-0.12248	-0.12248	-0.12248	-0.12248	-0.12248	-0.12248	-0.12248	-0.12248	-0.12248	-0.12248
	C	CG	CT		-0.205628	-0.205628	-0.205628	-0.205628	-0.205628	-0.205628	-0.205628	-0.205628	-0.205628	-0.205628	-0.205628	-0.205628	-0.205628	-0.205628	-0.205628	-0.205628	-0.205628	-0.205628	-0.205628	-0.205628	-0.205628	-0.205628	-0.205628	-0.205628	-0.205628	-0.205628	-0.205628	-0.205628	-0.205628	-0.205628	-0.205628	-0.205628	-0.205628	-0.205628	-0.205628	-0.205628	-0.205628	-0.205628	-0.205628	-0.205628	-0.205628	-0.205628	-0.205628	-0.205628	-0.205628
	C	CD	C		0.209033	0.209033	0.209033	0.209033	0.209033	0.209033	0.209033	0.209033	0.209033	0.209033	0.209033	0.209033	0.209033	0.209033	0.209033	0.209033	0.209033	0.209033	0.209033	0.209033	0.209033	0.209033	0.209033	0.209033	0.209033	0.209033	0.209033	0.209033	0.209033	0.209033	0.209033	0.209033	0.209033	0.209033	0.209033	0.209033	0.209033	0.209033	0.209033	0.209033	0.209033	0.209033	0.209033	0.209033	0.209033
	O	OE1	O		-0.407083	-0.407083	-0.407083	-0.407083	-0.407083	-0.407083	-0.407083	-0.407083	-0.407083	-0.407083	-0.407083	-0.407083	-0.407083	-0.407083	-0.407083	-0.407083	-0.407083	-0.407083	-0.407083	-0.407083	-0.407083	-0.407083	-0.407083	-0.407083	-0.407083	-0.407083	-0.407083	-0.407083	-0.407083	-0.407083	-0.407083	-0.407083	-0.407083	-0.407083	-0.407083	-0.407083	-0.407083	-0.407083	-0.407083	-0.407083	-0.407083	-0.407083	-0.407083	-0.407083	-0.407083
	N	NE2	N		0.0343418	0.0343418	0.0343418	0.0343418	0.0343418	0.0343418	0.0343418	0.0343418	0.0343418	0.0343418	0.0343418	0.0343418	0.0343418	0.0343418	0.0343418	0.0343418	0.0343418	0.0343418	0.0343418	0.0343418	0.0343418	0.0343418	0.0343418	0.0343418	0.0343418	0.0343418	0.0343418	0.0343418	0.0343418	0.0343418	0.0343418	0.0343418	0.0343418	0.0343418	0.0343418	0.0343418	0.0343418	0.0343418	0.0343418	0.0343418	0.0343418	0.0343418	0.0343418	0.0343418	0.0343418
ARG				pH	0	0.1	0.2	0.3	0.4	0.5	0.6	0.7	0.8	0.9	1	1.1	1.2	1.3	1.4	1.5	1.6	1.7	1.8	1.9	2	2.1	2.2	2.3	2.4	2.5	2.6	2.7	2.8	2.9	3	3.1	3.2	3.3	3.4	3.5	3.6	3.7	3.8	3.9	4	4.1	4.2	4.3	4.4
	N	N	N		0.0274687	0.0274687	0.0274687	0.0274687	0.0274687	0.0274687	0.0274687	0.0274687	0.0274687	0.0274687	0.0274687	0.0274687	0.0274687	0.0274687	0.0274687	0.0274687	0.0274687	0.0274687	0.0274687	0.0274687	0.0274687	0.0274687	0.0274687	0.0274687	0.0274687	0.0274687	0.0274687	0.0274687	0.0274687	0.0274687	0.0274687	0.0274687	0.0274687	0.0274687	0.0274687	0.0274687	0.0274687	0.0274687	0.0274687	0.0274687	0.0274687	0.0274687	0.0274687	0.0274687	0.0274687
	C	CA	CT		-0.0709081	-0.0709081	-0.0709081	-0.0709081	-0.0709081	-0.0709081	-0.0709081	-0.0709081	-0.0709081	-0.0709081	-0.0709081	-0.0709081	-0.0709081	-0.0709081	-0.0709081	-0.0709081	-0.0709081	-0.0709081	-0.0709081	-0.0709081	-0.0709081	-0.0709081	-0.0709081	-0.0709081	-0.0709081	-0.0709081	-0.0709081	-0.0709081	-0.0709081	-0.0709081	-0.0709081	-0.0709081	-0.0709081	-0.0709081	-0.0709081	-0.0709081	-0.0709081	-0.0709081	-0.0709081	-0.0709081	-0.0709081	-0.0709081	-0.0709081	-0.0709081	-0.0709081
	C	C	C		0.21448	0.21448	0.21448	0.21448	0.21448	0.21448	0.21448	0.21448	0.21448	0.21448	0.21448	0.21448	0.21448	0.21448	0.21448	0.21448	0.21448	0.21448	0.21448	0.21448	0.21448	0.21448	0.21448	0.21448	0.21448	0.21448	0.21448	0.21448	0.21448	0.21448	0.21448	0.21448	0.21448	0.21448	0.21448	0.21448	0.21448	0.21448	0.21448	0.21448	0.21448	0.21448	0.21448	0.21448	0.21448
	O	O	O		-0.380607	-0.380607	-0.380607	-0.380607	-0.380607	-0.380607	-0.380607	-0.380607	-0.380607	-0.380607	-0.380607	-0.380607	-0.380607	-0.380607	-0.380607	-0.380607	-0.380607	-0.380607	-0.380607	-0.380607	-0.380607	-0.380607	-0.380607	-0.380607	-0.380607	-0.380607	-0.380607	-0.380607	-0.380607	-0.380607	-0.380607	-0.380607	-0.380607	-0.380607	-0.380607	-0.380607	-0.380607	-0.380607	-0.380607	-0.380607	-0.380607	-0.380607	-0.380607	-0.380607	-0.380607
	C	CB	CT		-0.130545	-0.130545	-0.130545	-0.130545	-0.130545	-0.130545	-0.130545	-0.130545	-0.130545	-0.130545	-0.130545	-0.130545	-0.130545	-0.130545	-0.130545	-0.130545	-0.130545	-0.130545	-0.130545	-0.130545	-0.130545	-0.130545	-0.130545	-0.130545	-0.130545	-0.130545	-0.130545	-0.130545	-0.130545	-0.130545	-0.130545	-0.130545	-0.130545	-0.130545	-0.130545	-0.130545	-0.130545	-0.130545	-0.130545	-0.130545	-0.130545	-0.130545	-0.130545	-0.130545	-0.130545
	C	CG	CT		-0.189072	-0.189072	-0.189072	-0.189072	-0.189072	-0.189072	-0.189072	-0.189072	-0.189072	-0.189072	-0.189072	-0.189072	-0.189072	-0.189072	-0.189072	-0.189072	-0.189072	-0.189072	-0.189072	-0.189072	-0.189072	-0.189072	-0.189072	-0.189072	-0.189072	-0.189072	-0.189072	-0.189072	-0.189072	-0.189072	-0.189072	-0.189072	-0.189072	-0.189072	-0.189072	-0.189072	-0.189072	-0.189072	-0.189072	-0.189072	-0.189072	-0.189072	-0.189072	-0.189072	-0.189072
	C	CD	CT		-0.0808001	-0.0808001	-0.0808001	-0.0808001	-0.0808001	-0.0808001	-0.0808001	-0.0808001	-0.0808001	-0.0808001	-0.0808001	-0.0808001	-0.0808001	-0.0808001	-0.0808001	-0.0808001	-0.0808001	-0.0808001	-0.0808001	-0.0808001	-0.0808001	-0.0808001	-0.0808001	-0.0808001	-0.0808001	-0.0808001	-0.0808001	-0.0808001	-0.0808001	-0.0808001	-0.0808001	-0.0808001	-0.0808001	-0.0808001	-0.0808001	-0.0808001	-0.0808001	-0.0808001	-0.0808001	-0.0808001	-0.0808001	-0.0808001	-0.0808001	-0.0808001	-0.0808001
	N	NE	N2		0.105314	0.105314	0.105314	0.105314	0.105314	0.105314	0.105314	0.105314	0.105314	0.105314	0.105314	0.105314	0.105314	0.105314	0.105314	0.105314	0.105314	0.105314	0.105314	0.105314	0.105314	0.105314	0.105314	0.105314	0.105314	0.105314	0.105314	0.105314	0.105314	0.105314	0.105314	0.105314	0.105314	0.105314	0.105314	0.105314	0.105314	0.105314	0.105314	0.105314	0.105314	0.105314	0.105314	0.105314	0.105314
	C	CZ	CA		-0.0995045	-0.0995045	-0.0995045	-0.0995045	-0.0995045	-0.0995045	-0.0995045	-0.0995045	-0.0995045	-0.0995045	-0.0995045	-0.0995045	-0.0995045	-0.0995045	-0.0995045	-0.0995045	-0.0995045	-0.0995045	-0.0995045	-0.0995045	-0.0995045	-0.0995045	-0.0995045	-0.0995045	-0.0995045	-0.0995045	-0.0995045	-0.0995045	-0.0995045	-0.0995045	-0.0995045	-0.0995045	-0.0995045	-0.0995045	-0.0995045	-0.0995045	-0.0995045	-0.0995045	-0.0995045	-0.0995045	-0.0995045	-0.0995045	-0.0995045	-0.0995045	-0.0995045
	N	NH1	N2		0.152213	0.152213	0.152213	0.152213	0.152213	0.152213	0.152213	0.152213	0.152213	0.152213	0.152213	0.152213	0.152213	0.152213	0.152213	0.152213	0.152213	0.152213	0.152213	0.152213	0.152213	0.152213	0.152213	0.152213	0.152213	0.152213	0.152213	0.152213	0.152213	0.152213	0.152213	0.152213	0.152213	0.152213	0.152213	0.152213	0.152213	0.152213	0.152213	0.152213	0.152213	0.152213	0.152213	0.152213	0.152213
	N	NH2	N2		0.148452	0.148452	0.148452	0.148452	0.148452	0.148452	0.148452	0.148452	0.148452	0.148452	0.148452	0.148452	0.148452	0.148452	0.148452	0.148452	0.148452	0.148452	0.148452	0.148452	0.148452	0.148452	0.148452	0.148452	0.148452	0.148452	0.148452	0.148452	0.148452	0.148452	0.148452	0.148452	0.148452	0.148452	0.148452	0.148452	0.148452	0.148452	0.148452	0.148452	0.148452	0.148452	0.148452	0.148452	0.148452
HIS				pH	0	0.1	0.2	0.3	0.4	0.5	0.6	0.7	0.8	0.9	1	1.1	1.2	1.3	1.4	1.5	1.6	1.7	1.8	1.9	2	2.1	2.2	2.3	2.4	2.5	2.6	2.7	2.8	2.9	3	3.1	3.2	3.3	3.4	3.5	3.6	3.7	3.8	3.9	4	4.1	4.2	4.3	4.4
	N	N	N		0.0255303	0.0255304	0.0255304	0.0255304	0.0255304	0.0255304	0.0255304	0.0255304	0.0255304	0.0255304	0.0255304	0.0255304	0.0255305	0.0255305	0.0255306	0.0255306	0.0255307	0.0255308	0.0255309	0.025531	0.0255312	0.0255314	0.0255317	0.0255321	0.0255325	0.0255331	0.0255338	0.0255347	0.0255358	0.0255372	0.025539	0.0255413	0.0255441	0.0255477	0.0255521	0.0255578	0.0255648	0.0255737	0.0255849	0.0255989	0.0256165	0.0256385	0.025666	0.0257005	0.0257435
	C	CA	CT		-0.0616164	-0.0616164	-0.0616164	-0.0616164	-0.0616165	-0.0616165	-0.0616165	-0.0616165	-0.0616165	-0.0616165	-0.0616165	-0.0616166	-0.0616166	-0.0616167	-0.0616167	-0.0616168	-0.0616169	-0.061617	-0.0616172	-0.0616174	-0.0616176	-0.0616179	-0.0616183	-0.0616188	-0.0616194	-0.0616202	-0.0616211	-0.0616223	-0.0616239	-0.0616258	-0.0616282	-0.0616313	-0.0616351	-0.06164	-0.061646	-0.0616537	-0.0616633	-0.0616754	-0.0616905	-0.0617096	-0.0617335	-0.0617634	-0.0618009	-0.0618477	-0.0619061
	C	C	C		0.199459	0.199459	0.199459	0.199459	0.199459	0.199459	0.199459	0.199459	0.199459	0.199459	0.199459	0.199459	0.199459	0.199459	0.199459	0.199459	0.19946	0.19946	0.19946	0.19946	0.19946	0.199461	0.199461	0.199461	0.199462	0.199463	0.199464	0.199465	0.199466	0.199468	0.199471	0.199474	0.199477	0.199482	0.199488	0.199496	0.199505	0.199517	0.199532	0.19955	0.199574	0.199603	0.19964	0.199686	0.199743
	O	O	O		-0.361487	-0.361487	-0.361487	-0.361487	-0.361487	-0.361487	-0.361487	-0.361487	-0.361487	-0.361487	-0.361488	-0.361488	-0.361488	-0.361488	-0.361488	-0.361489	-0.361489	-0.36149	-0.361491	-0.361492	-0.361493	-0.361495	-0.361497	-0.361499	-0.361502	-0.361506	-0.361511	-0.361518	-0.361526	-0.361536	-0.361549	-0.361564	-0.361584	-0.36161	-0.361641	-0.361681	-0.361731	-0.361794	-0.361874	-0.361973	-0.362097	-0.362254	-0.362449	-0.362693	-0.362998
	C	CB	CT		-0.0714822	-0.0714821	-0.0714821	-0.0714821	-0.0714821	-0.0714821	-0.0714821	-0.071482	-0.071482	-0.071482	-0.0714819	-0.0714818	-0.0714818	-0.0714816	-0.0714815	-0.0714813	-0.0714811	-0.0714808	-0.0714805	-0.0714801	-0.0714795	-0.0714788	-0.0714779	-0.0714768	-0.0714754	-0.0714737	-0.0714715	-0.0714688	-0.0714653	-0.0714609	-0.0714554	-0.0714485	-0.0714398	-0.0714288	-0.071415	-0.0713977	-0.0713759	-0.0713485	-0.0713141	-0.0712709	-0.0712168	-0.0711489	-0.071064	-0.0709578	-0.0708254
	C	CG	CC		-0.23407	-0.23407	-0.23407	-0.23407	-0.23407	-0.23407	-0.23407	-0.234071	-0.234071	-0.234071	-0.234071	-0.234072	-0.234072	-0.234073	-0.234073	-0.234074	-0.234076	-0.234077	-0.234079	-0.234081	-0.234084	-0.234088	-0.234093	-0.234099	-0.234106	-0.234116	-0.234128	-0.234143	-0.234161	-0.234185	-0.234215	-0.234252	-0.2343	-0.234359	-0.234434	-0.234528	-0.234646	-0.234794	-0.23498	-0.235214	-0.235508	-0.235876	-0.236336	-0.236911	-0.237629
	N	ND1	NA		0.496785	0.496785	0.496785	0.496785	0.496785	0.496785	0.496785	0.496785	0.496784	0.496784	0.496784	0.496784	0.496783	0.496783	0.496782	0.496782	0.496781	0.49678	0.496778	0.496776	0.496774	0.496771	0.496767	0.496763	0.496757	0.49675	0.49674	0.496729	0.496714	0.496696	0.496673	0.496644	0.496607	0.496561	0.496503	0.49643	0.496338	0.496223	0.496079	0.495897	0.49567	0.495384	0.495027	0.494581	0.494024
	C	CD2	CW		-0.26054	-0.26054	-0.26054	-0.26054	-0.26054	-0.26054	-0.26054	-0.26054	-0.26054	-0.260539	-0.260539	-0.260539	-0.260538	-0.260538	-0.260537	-0.260536	-0.260535	-0.260533	-0.260531	-0.260529	-0.260526	-0.260522	-0.260517	-0.260512	-0.260504	-0.260495	-0.260483	-0.260468	-0.260449	-0.260425	-0.260395	-0.260358	-0.260311	-0.260251	-0.260176	-0.260082	-0.259964	-0.259816	-0.259629	-0.259395	-0.259102	-0.258734	-0.258274	-0.257698	-0.25698
	C	CE1	CR		-0.338238	-0.338238	-0.338238	-0.338238	-0.338238	-0.338237	-0.338237	-0.338237	-0.338237	-0.338237	-0.338237	-0.338237	-0.338236	-0.338236	-0.338235	-0.338235	-0.338234	-0.338233	-0.338232	-0.33823	-0.338228	-0.338226	-0.338223	-0.338219	-0.338214	-0.338207	-0.3382	-0.33819	-0.338177	-0.338162	-0.338142	-0.338117	-0.338086	-0.338047	-0.337997	-0.337935	-0.337857	-0.337759	-0.337636	-0.337481	-0.337287	-0.337044	-0.33674	-0.33636	-0.335886
	N	NE2	NA		0.525418	0.525417	0.525417	0.525417	0.525417	0.525416	0.525416	0.525415	0.525414	0.525413	0.525412	0.52541	0.525408	0.525405	0.525402	0.525398	0.525392	0.525386	0.525377	0.525366	0.525353	0.525336	0.525315	0.525288	0.525254	0.525211	0.525158	0.52509	0.525006	0.524899	0.524765	0.524595	0.524383	0.524115	0.523779	0.523355	0.522823	0.522155	0.521315	0.520261	0.518939	0.517282	0.515209	0.512617	0.509383
TRP				pH	0	0.1	0.2	0.3	0.4	0.5	0.6	0.7	0.8	0.9	1	1.1	1.2	1.3	1.4	1.5	1.6	1.7	1.8	1.9	2	2.1	2.2	2.3	2.4	2.5	2.6	2.7	2.8	2.9	3	3.1	3.2	3.3	3.4	3.5	3.6	3.7	3.8	3.9	4	4.1	4.2	4.3	4.4
	N	N	N		0.028605	0.028605	0.028605	0.028605	0.028605	0.028605	0.028605	0.028605	0.028605	0.028605	0.028605	0.028605	0.028605	0.028605	0.028605	0.028605	0.028605	0.028605	0.028605	0.028605	0.028605	0.028605	0.028605	0.028605	0.028605	0.028605	0.028605	0.028605	0.028605	0.028605	0.028605	0.028605	0.028605	0.028605	0.028605	0.028605	0.028605	0.028605	0.028605	0.028605	0.028605	0.028605	0.028605	0.028605	0.028605
	C	CA	CT		-0.0861278	-0.0861278	-0.0861278	-0.0861278	-0.0861278	-0.0861278	-0.0861278	-0.0861278	-0.0861278	-0.0861278	-0.0861278	-0.0861278	-0.0861278	-0.0861278	-0.0861278	-0.0861278	-0.0861278	-0.0861278	-0.0861278	-0.0861278	-0.0861278	-0.0861278	-0.0861278	-0.0861278	-0.0861278	-0.0861278	-0.0861278	-0.0861278	-0.0861278	-0.0861278	-0.0861278	-0.0861278	-0.0861278	-0.0861278	-0.0861278	-0.0861278	-0.0861278	-0.0861278	-0.0861278	-0.0861278	-0.0861278	-0.0861278	-0.0861278	-0.0861278	-0.0861278
	C	C	C		0.243273	0.243273	0.243273	0.243273	0.243273	0.243273	0.243273	0.243273	0.243273	0.243273	0.243273	0.243273	0.243273	0.243273	0.243273	0.243273	0.243273	0.243273	0.243273	0.243273	0.243273	0.243273	0.243273	0.243273	0.243273	0.243273	0.243273	0.243273	0.243273	0.243273	0.243273	0.243273	0.243273	0.243273	0.243273	0.243273	0.243273	0.243273	0.243273	0.243273	0.243273	0.243273	0.243273	0.243273	0.243273
	O	O	O		-0.387448	-0.387448	-0.387448	-0.387448	-0.387448	-0.387448	-0.387448	-0.387448	-0.387448	-0.387448	-0.387448	-0.387448	-0.387448	-0.387448	-0.387448	-0.387448	-0.387448	-0.387448	-0.387448	-0.387448	-0.387448	-0.387448	-0.387448	-0.387448	-0.387448	-0.387448	-0.387448	-0.387448	-0.387448	-0.387448	-0.387448	-0.387448	-0.387448	-0.387448	-0.387448	-0.387448	-0.387448	-0.387448	-0.387448	-0.387448	-0.387448	-0.387448	-0.387448	-0.387448	-0.387448
	C	CB	CT		-0.0478425	-0.0478425	-0.0478425	-0.0478425	-0.0478425	-0.0478425	-0.0478425	-0.0478425	-0.0478425	-0.0478425	-0.0478425	-0.0478425	-0.0478425	-0.0478425	-0.0478425	-0.0478425	-0.0478425	-0.0478425	-0.0478425	-0.0478425	-0.0478425	-0.0478425	-0.0478425	-0.0478425	-0.0478425	-0.0478425	-0.0478425	-0.0478425	-0.0478425	-0.0478425	-0.0478425	-0.0478425	-0.0478425	-0.0478425	-0.0478425	-0.0478425	-0.0478425	-0.0478425	-0.0478425	-0.0478425	-0.0478425	-0.0478425	-0.0478425	-0.0478425	-0.0478425
	C	CG	C*		-0.100938	-0.100938	-0.100938	-0.100938	-0.100938	-0.100938	-0.100938	-0.100938	-0.100938	-0.100938	-0.100938	-0.100938	-0.100938	-0.100938	-0.100938	-0.100938	-0.100938	-0.100938	-0.100938	-0.100938	-0.100938	-0.100938	-0.100938	-0.100938	-0.100938	-0.100938	-0.100938	-0.100938	-0.100938	-0.100938	-0.100938	-0.100938	-0.100938	-0.100938	-0.100938	-0.100938	-0.100938	-0.100938	-0.100938	-0.100938	-0.100938	-0.100938	-0.100938	-0.100938	-0.100938
	C	CD1	CW		-0.256501	-0.256501	-0.256501	-0.256501	-0.256501	-0.256501	-0.256501	-0.256501	-0.256501	-0.256501	-0.256501	-0.256501	-0.256501	-0.256501	-0.256501	-0.256501	-0.256501	-0.256501	-0.256501	-0.256501	-0.256501	-0.256501	-0.256501	-0.256501	-0.256501	-0.256501	-0.256501	-0.256501	-0.256501	-0.256501	-0.256501	-0.256501	-0.256501	-0.256501	-0.256501	-0.256501	-0.256501	-0.256501	-0.256501	-0.256501	-0.256501	-0.256501	-0.256501	-0.256501	-0.256501
	C	CD2	CB		-0.323403	-0.323403	-0.323403	-0.323403	-0.323403	-0.323403	-0.323403	-0.323403	-0.323403	-0.323403	-0.323403	-0.323403	-0.323403	-0.323403	-0.323403	-0.323403	-0.323403	-0.323403	-0.323403	-0.323403	-0.323403	-0.323403	-0.323403	-0.323403	-0.323403	-0.323403	-0.323403	-0.323403	-0.323403	-0.323403	-0.323403	-0.323403	-0.323403	-0.323403	-0.323403	-0.323403	-0.323403	-0.323403	-0.323403	-0.323403	-0.323403	-0.323403	-0.323403	-0.323403	-0.323403
	N	NE1	NA		0.353521	0.353521	0.353521	0.353521	0.353521	0.353521	0.353521	0.353521	0.353521	0.353521	0.353521	0.353521	0.353521	0.353521	0.353521	0.353521	0.353521	0.353521	0.353521	0.353521	0.353521	0.353521	0.353521	0.353521	0.353521	0.353521	0.353521	0.353521	0.353521	0.353521	0.353521	0.353521	0.353521	0.353521	0.353521	0.353521	0.353521	0.353521	0.353521	0.353521	0.353521	0.353521	0.353521	0.353521	0.353521
	C	CE2	CN		-0.0613403	-0.0613403	-0.0613403	-0.0613403	-0.0613403	-0.0613403	-0.0613403	-0.0613403	-0.0613403	-0.0613403	-0.0613403	-0.0613403	-0.0613403	-0.0613403	-0.0613403	-0.0613403	-0.0613403	-0.0613403	-0.0613403	-0.0613403	-0.0613403	-0.0613403	-0.0613403	-0.0613403	-0.0613403	-0.0613403	-0.0613403	-0.0613403	-0.0613403	-0.0613403	-0.0613403	-0.0613403	-0.0613403	-0.0613403	-0.0613403	-0.0613403	-0.0613403	-0.0613403	-0.0613403	-0.0613403	-0.0613403	-0.0613403	-0.0613403	-0.0613403	-0.0613403
	C	CE3	CA		0.0369816	0.0369816	0.0369816	0.0369816	0.0369816	0.0369816	0.0369816	0.0369816	0.0369816	0.0369816	0.0369816	0.0369816	0.0369816	0.0369816	0.0369816	0.0369816	0.0369816	0.0369816	0.0369816	0.0369816	0.0369816	0.0369816	0.0369816	0.0369816	0.0369816	0.0369816	0.0369816	0.0369816	0.0369816	0.0369816	0.0369816	0.0369816	0.0369816	0.0369816	0.0369816	0.0369816	0.0369816	0.0369816	0.0369816	0.0369816	0.0369816	0.0369816	0.0369816	0.0369816	0.0369816
	C	CZ2	CA		-0.225216	-0.225216	-0.225216	-0.225216	-0.225216	-0.225216	-0.225216	-0.225216	-0.225216	-0.225216	-0.225216	-0.225216	-0.225216	-0.225216	-0.225216	-0.225216	-0.225216	-0.225216	-0.225216	-0.225216	-0.225216	-0.225216	-0.225216	-0.225216	-0.225216	-0.225216	-0.225216	-0.225216	-0.225216	-0.225216	-0.225216	-0.225216	-0.225216	-0.225216	-0.225216	-0.225216	-0.225216	-0.225216	-0.225216	-0.225216	-0.225216	-0.225216	-0.225216	-0.225216	-0.225216
	C	CZ3	CA		-0.30417	-0.30417	-0.30417	-0.30417	-0.30417	-0.30417	-0.30417	-0.30417	-0.30417	-0.30417	-0.30417	-0.30417	-0.30417	-0.30417	-0.30417	-0.30417	-0.30417	-0.30417	-0.30417	-0.30417	-0.30417	-0.30417	-0.30417	-0.30417	-0.30417	-0.30417	-0.30417	-0.30417	-0.30417	-0.30417	-0.30417	-0.30417	-0.30417	-0.30417	-0.30417	-0.30417	-0.30417	-0.30417	-0.30417	-0.30417	-0.30417	-0.30417	-0.30417	-0.30417	-0.30417
	C	CH2	CA		0.00414705	0.00414705	0.00414705	0.00414705	0.00414705	0.00414705	0.00414705	0.00414705	0.00414705	0.00414705	0.00414705	0.00414705	0.00414705	0.00414705	0.00414705	0.00414705	0.00414705	0.00414705	0.00414705	0.00414705	0.00414705	0.00414705	0.00414705	0.00414705	0.00414705	0.00414705	0.00414705	0.00414705	0.00414705	0.00414705	0.00414705	0.00414705	0.00414705	0.00414705	0.00414705	0.00414705	0.00414705	0.00414705	0.00414705	0.00414705	0.00414705	0.00414705	0.00414705	0.00414705	0.00414705
PHE				pH	0	0.1	0.2	0.3	0.4	0.5	0.6	0.7	0.8	0.9	1	1.1	1.2	1.3	1.4	1.5	1.6	1.7	1.8	1.9	2	2.1	2.2	2.3	2.4	2.5	2.6	2.7	2.8	2.9	3	3.1	3.2	3.3	3.4	3.5	3.6	3.7	3.8	3.9	4	4.1	4.2	4.3	4.4
	N	N	N		0.0330596	0.0330596	0.0330596	0.0330596	0.0330596	0.0330596	0.0330596	0.0330596	0.0330596	0.0330596	0.0330596	0.0330596	0.0330596	0.0330596	0.0330596	0.0330596	0.0330596	0.0330596	0.0330596	0.0330596	0.0330596	0.0330596	0.0330596	0.0330596	0.0330596	0.0330596	0.0330596	0.0330596	0.0330596	0.0330596	0.0330596	0.0330596	0.0330596	0.0330596	0.0330596	0.0330596	0.0330596	0.0330596	0.0330596	0.0330596	0.0330596	0.0330596	0.0330596	0.0330596	0.0330596
	C	CA	CT		-0.0799565	-0.0799565	-0.0799565	-0.0799565	-0.0799565	-0.0799565	-0.0799565	-0.0799565	-0.0799565	-0.0799565	-0.0799565	-0.0799565	-0.0799565	-0.0799565	-0.0799565	-0.0799565	-0.0799565	-0.0799565	-0.0799565	-0.0799565	-0.0799565	-0.0799565	-0.0799565	-0.0799565	-0.0799565	-0.0799565	-0.0799565	-0.0799565	-0.0799565	-0.0799565	-0.0799565	-0.0799565	-0.0799565	-0.0799565	-0.0799565	-0.0799565	-0.0799565	-0.0799565	-0.0799565	-0.0799565	-0.0799565	-0.0799565	-0.0799565	-0.0799565	-0.0799565
	C	C	C		0.253865	0.253865	0.253865	0.253865	0.253865	0.253865	0.253865	0.253865	0.253865	0.253865	0.253865	0.253865	0.253865	0.253865	0.253865	0.253865	0.253865	0.253865	0.253865	0.253865	0.253865	0.253865	0.253865	0.253865	0.253865	0.253865	0.253865	0.253865	0.253865	0.253865	0.253865	0.253865	0.253865	0.253865	0.253865	0.253865	0.253865	0.253865	0.253865	0.253865	0.253865	0.253865	0.253865	0.253865	0.253865
	O	O	O		-0.411931	-0.411931	-0.411931	-0.411931	-0.411931	-0.411931	-0.411931	-0.411931	-0.411931	-0.411931	-0.411931	-0.411931	-0.411931	-0.411931	-0.411931	-0.411931	-0.411931	-0.411931	-0.411931	-0.411931	-0.411931	-0.411931	-0.411931	-0.411931	-0.411931	-0.411931	-0.411931	-0.411931	-0.411931	-0.411931	-0.411931	-0.411931	-0.411931	-0.411931	-0.411931	-0.411931	-0.411931	-0.411931	-0.411931	-0.411931	-0.411931	-0.411931	-0.411931	-0.411931	-0.411931
	C	CB	CT		-0.0953927	-0.0953927	-0.0953927	-0.0953927	-0.0953927	-0.0953927	-0.0953927	-0.0953927	-0.0953927	-0.0953927	-0.0953927	-0.0953927	-0.0953927	-0.0953927	-0.0953927	-0.0953927	-0.0953927	-0.0953927	-0.0953927	-0.0953927	-0.0953927	-0.0953927	-0.0953927	-0.0953927	-0.0953927	-0.0953927	-0.0953927	-0.0953927	-0.0953927	-0.0953927	-0.0953927	-0.0953927	-0.0953927	-0.0953927	-0.0953927	-0.0953927	-0.0953927	-0.0953927	-0.0953927	-0.0953927	-0.0953927	-0.0953927	-0.0953927	-0.0953927	-0.0953927
	C	CG	CA		-0.0287013	-0.0287013	-0.0287013	-0.0287013	-0.0287013	-0.0287013	-0.0287013	-0.0287013	-0.0287013	-0.0287013	-0.0287013	-0.0287013	-0.0287013	-0.0287013	-0.0287013	-0.0287013	-0.0287013	-0.0287013	-0.0287013	-0.0287013	-0.0287013	-0.0287013	-0.0287013	-0.0287013	-0.0287013	-0.0287013	-0.0287013	-0.0287013	-0.0287013	-0.0287013	-0.0287013	-0.0287013	-0.0287013	-0.0287013	-0.0287013	-0.0287013	-0.0287013	-0.0287013	-0.0287013	-0.0287013	-0.0287013	-0.0287013	-0.0287013	-0.0287013	-0.0287013
	C	CD1	CA		-0.0974779	-0.0974779	-0.0974779	-0.0974779	-0.0974779	-0.0974779	-0.0974779	-0.0974779	-0.0974779	-0.0974779	-0.0974779	-0.0974779	-0.0974779	-0.0974779	-0.0974779	-0.0974779	-0.0974779	-0.0974779	-0.0974779	-0.0974779	-0.0974779	-0.0974779	-0.0974779	-0.0974779	-0.0974779	-0.0974779	-0.0974779	-0.0974779	-0.0974779	-0.0974779	-0.0974779	-0.0974779	-0.0974779	-0.0974779	-0.0974779	-0.0974779	-0.0974779	-0.0974779	-0.0974779	-0.0974779	-0.0974779	-0.0974779	-0.0974779	-0.0974779	-0.0974779
	C	CD2	CA		-0.321525	-0.321525	-0.321525	-0.321525	-0.321525	-0.321525	-0.321525	-0.321525	-0.321525	-0.321525	-0.321525	-0.321525	-0.321525	-0.321525	-0.321525	-0.321525	-0.321525	-0.321525	-0.321525	-0.321525	-0.321525	-0.321525	-0.321525	-0.321525	-0.321525	-0.321525	-0.321525	-0.321525	-0.321525	-0.321525	-0.321525	-0.321525	-0.321525	-0.321525	-0.321525	-0.321525	-0.321525	-0.321525	-0.321525	-0.321525	-0.321525	-0.321525	-0.321525	-0.321525	-0.321525
	C	CE1	CA		-0.0583181	-0.0583181	-0.0583181	-0.0583181	-0.0583181	-0.0583181	-0.0583181	-0.0583181	-0.0583181	-0.0583181	-0.0583181	-0.0583181	-0.0583181	-0.0583181	-0.0583181	-0.0583181	-0.0583181	-0.0583181	-0.0583181	-0.0583181	-0.0583181	-0.0583181	-0.0583181	-0.0583181	-0.0583181	-0.0583181	-0.0583181	-0.0583181	-0.0583181	-0.0583181	-0.0583181	-0.0583181	-0.0583181	-0.0583181	-0.0583181	-0.0583181	-0.0583181	-0.0583181	-0.0583181	-0.0583181	-0.0583181	-0.0583181	-0.0583181	-0.0583181	-0.0583181
	C	CE2	CA		-0.0734029	-0.0734029	-0.0734029	-0.0734029	-0.0734029	-0.0734029	-0.0734029	-0.0734029	-0.0734029	-0.0734029	-0.0734029	-0.0734029	-0.0734029	-0.0734029	-0.0734029	-0.0734029	-0.0734029	-0.0734029	-0.0734029	-0.0734029	-0.0734029	-0.0734029	-0.0734029	-0.0734029	-0.0734029	-0.0734029	-0.0734029	-0.0734029	-0.0734029	-0.0734029	-0.0734029	-0.0734029	-0.0734029	-0.0734029	-0.0734029	-0.0734029	-0.0734029	-0.0734029	-0.0734029	-0.0734029	-0.0734029	-0.0734029	-0.0734029	-0.0734029	-0.0734029
	C	CZ	CA		-0.0979471	-0.0979471	-0.0979471	-0.0979471	-0.0979471	-0.0979471	-0.0979471	-0.0979471	-0.0979471	-0.0979471	-0.0979471	-0.0979471	-0.0979471	-0.0979471	-0.0979471	-0.0979471	-0.0979471	-0.0979471	-0.0979471	-0.0979471	-0.0979471	-0.0979471	-0.0979471	-0.0979471	-0.0979471	-0.0979471	-0.0979471	-0.0979471	-0.0979471	-0.0979471	-0.0979471	-0.0979471	-0.0979471	-0.0979471	-0.0979471	-0.0979471	-0.0979471	-0.0979471	-0.0979471	-0.0979471	-0.0979471	-0.0979471	-0.0979471	-0.0979471	-0.0979471
TYR				pH	0	0.1	0.2	0.3	0.4	0.5	0.6	0.7	0.8	0.9	1	1.1	1.2	1.3	1.4	1.5	1.6	1.7	1.8	1.9	2	2.1	2.2	2.3	2.4	2.5	2.6	2.7	2.8	2.9	3	3.1	3.2	3.3	3.4	3.5	3.6	3.7	3.8	3.9	4	4.1	4.2	4.3	4.4
	N	N	N		0.0297022	0.0297022	0.0297022	0.0297022	0.0297022	0.0297022	0.0297022	0.0297022	0.0297022	0.0297022	0.0297022	0.0297022	0.0297022	0.0297022	0.0297022	0.0297022	0.0297022	0.0297022	0.0297022	0.0297022	0.0297022	0.0297022	0.0297022	0.0297022	0.0297022	0.0297022	0.0297022	0.0297022	0.0297022	0.0297022	0.0297022	0.0297022	0.0297022	0.0297022	0.0297022	0.0297022	0.0297022	0.0297022	0.0297022	0.0297022	0.0297022	0.0297022	0.0297022	0.0297022	0.0297022
	C	CA	CT		-0.0845175	-0.0845175	-0.0845175	-0.0845175	-0.0845175	-0.0845175	-0.0845175	-0.0845175	-0.0845175	-0.0845175	-0.0845175	-0.0845175	-0.0845175	-0.0845175	-0.0845175	-0.0845175	-0.0845175	-0.0845175	-0.0845175	-0.0845175	-0.0845175	-0.0845175	-0.0845175	-0.0845175	-0.0845175	-0.0845175	-0.0845175	-0.0845175	-0.0845175	-0.0845175	-0.0845175	-0.0845175	-0.0845175	-0.0845175	-0.0845175	-0.0845175	-0.0845175	-0.0845175	-0.0845175	-0.0845175	-0.0845175	-0.0845175	-0.0845175	-0.0845175	-0.0845175
	C	C	C		0.257875	0.257875	0.257875	0.257875	0.257875	0.257875	0.257875	0.257875	0.257875	0.257875	0.257875	0.257875	0.257875	0.257875	0.257875	0.257875	0.257875	0.257875	0.257875	0.257875	0.257875	0.257875	0.257875	0.257875	0.257875	0.257875	0.257875	0.257875	0.257875	0.257875	0.257875	0.257875	0.257875	0.257875	0.257875	0.257875	0.257875	0.257875	0.257875	0.257875	0.257875	0.257875	0.257875	0.257875	0.257875
	O	O	O		-0.402709	-0.402709	-0.402709	-0.402709	-0.402709	-0.402709	-0.402709	-0.402709	-0.402709	-0.402709	-0.402709	-0.402709	-0.402709	-0.402709	-0.402709	-0.402709	-0.402709	-0.402709	-0.402709	-0.402709	-0.402709	-0.402709	-0.402709	-0.402709	-0.402709	-0.402709	-0.402709	-0.402709	-0.402709	-0.402709	-0.402709	-0.402709	-0.402709	-0.402709	-0.402709	-0.402709	-0.402709	-0.402709	-0.402709	-0.402709	-0.402709	-0.402709	-0.402709	-0.402709	-0.402709
	C	CB	CT		-0.075541	-0.075541	-0.075541	-0.075541	-0.075541	-0.075541	-0.075541	-0.075541	-0.075541	-0.075541	-0.075541	-0.075541	-0.075541	-0.075541	-0.075541	-0.075541	-0.075541	-0.075541	-0.075541	-0.075541	-0.075541	-0.075541	-0.075541	-0.075541	-0.075541	-0.075541	-0.075541	-0.075541	-0.075541	-0.075541	-0.075541	-0.075541	-0.075541	-0.075541	-0.075541	-0.075541	-0.075541	-0.075541	-0.075541	-0.075541	-0.075541	-0.075541	-0.075541	-0.075541	-0.075541
	C	CG	CA		-0.118722	-0.118722	-0.118722	-0.118722	-0.118722	-0.118722	-0.118722	-0.118722	-0.118722	-0.118722	-0.118722	-0.118722	-0.118722	-0.118722	-0.118722	-0.118722	-0.118722	-0.118722	-0.118722	-0.118722	-0.118722	-0.118722	-0.118722	-0.118722	-0.118722	-0.118722	-0.118722	-0.118722	-0.118722	-0.118722	-0.118722	-0.118722	-0.118722	-0.118722	-0.118722	-0.118722	-0.118722	-0.118722	-0.118722	-0.118722	-0.118723	-0.118723	-0.118723	-0.118723	-0.118723
	C	CD1	CA		-0.0320291	-0.0320291	-0.0320291	-0.0320291	-0.0320291	-0.0320291	-0.0320291	-0.0320291	-0.0320291	-0.0320291	-0.0320291	-0.0320291	-0.0320291	-0.0320291	-0.0320291	-0.0320291	-0.0320291	-0.0320291	-0.0320291	-0.0320291	-0.0320291	-0.0320291	-0.0320291	-0.0320291	-0.0320291	-0.0320291	-0.0320292	-0.0320292	-0.0320292	-0.0320292	-0.0320292	-0.0320292	-0.0320292	-0.0320292	-0.0320292	-0.0320292	-0.0320292	-0.0320292	-0.0320292	-0.0320292	-0.0320292	-0.0320292	-0.0320292	-0.0320292	-0.0320292
	C	CD2	CA		-0.240223	-0.240223	-0.240223	-0.240223	-0.240223	-0.240223	-0.240223	-0.240223	-0.240223	-0.240223	-0.240223	-0.240223	-0.240223	-0.240223	-0.240223	-0.240223	-0.240223	-0.240223	-0.240223	-0.240223	-0.240223	-0.240223	-0.240223	-0.240223	-0.240223	-0.240223	-0.240223	-0.240223	-0.240223	-0.240223	-0.240223	-0.240223	-0.240223	-0.240223	-0.240223	-0.240223	-0.240223	-0.240223	-0.240223	-0.240223	-0.240223	-0.240223	-0.240223	-0.240223	-0.240223
	C	CE1	CA		-0.185387	-0.185387	-0.185387	-0.185387	-0.185387	-0.185387	-0.185387	-0.185387	-0.185387	-0.185387	-0.185387	-0.185387	-0.185387	-0.185387	-0.185387	-0.185387	-0.185387	-0.185387	-0.185387	-0.185387	-0.185387	-0.185387	-0.185387	-0.185387	-0.185387	-0.185387	-0.185387	-0.185387	-0.185387	-0.185387	-0.185387	-0.185387	-0.185387	-0.185387	-0.185387	-0.185387	-0.185387	-0.185387	-0.185387	-0.185387	-0.185387	-0.185387	-0.185387	-0.185387	-0.185387
	C	CE2	CA		-0.166247	-0.166247	-0.166247	-0.166247	-0.166247	-0.166247	-0.166247	-0.166247	-0.166247	-0.166247	-0.166247	-0.166247	-0.166247	-0.166247	-0.166247	-0.166247	-0.166247	-0.166247	-0.166247	-0.166247	-0.166247	-0.166247	-0.166247	-0.166247	-0.166247	-0.166247	-0.166247	-0.166247	-0.166247	-0.166247	-0.166247	-0.166247	-0.166247	-0.166247	-0.166247	-0.166247	-0.166247	-0.166247	-0.166247	-0.166247	-0.166247	-0.166248	-0.166248	-0.166248	-0.166248
	C	CZ	C		0.138957	0.138957	0.138957	0.138957	0.138957	0.138957	0.138957	0.138957	0.138957	0.138957	0.138957	0.138957	0.138957	0.138957	0.138957	0.138957	0.138957	0.138957	0.138957	0.138957	0.138957	0.138957	0.138957	0.138957	0.138957	0.138957	0.138957	0.138957	0.138957	0.138957	0.138957	0.138957	0.138957	0.138957	0.138957	0.138957	0.138957	0.138957	0.138957	0.138957	0.138957	0.138957	0.138957	0.138958	0.138958
	O	OH	OH		-0.231562	-0.231562	-0.231562	-0.231562	-0.231562	-0.231562	-0.231562	-0.231562	-0.231562	-0.231562	-0.231562	-0.231562	-0.231562	-0.231562	-0.231562	-0.231562	-0.231562	-0.231562	-0.231562	-0.231562	-0.231562	-0.231562	-0.231562	-0.231562	-0.231562	-0.231562	-0.231562	-0.231562	-0.231562	-0.231562	-0.231562	-0.231562	-0.231562	-0.231562	-0.231562	-0.231562	-0.231562	-0.231562	-0.231562	-0.231562	-0.231562	-0.231562	-0.231562	-0.231562	-0.231563
GLU				pH	0	0.1	0.2	0.3	0.4	0.5	0.6	0.7	0.8	0.9	1	1.1	1.2	1.3	1.4	1.5	1.6	1.7	1.8	1.9	2	2.1	2.2	2.3	2.4	2.5	2.6	2.7	2.8	2.9	3	3.1	3.2	3.3	3.4	3.5	3.6	3.7	3.8	3.9	4	4.1	4.2	4.3	4.4
	N	N	N		0.0352222	0.0352223	0.0352223	0.0352224	0.0352225	0.0352226	0.0352228	0.035223	0.0352232	0.0352235	0.0352239	0.0352244	0.035225	0.0352257	0.0352267	0.0352279	0.0352294	0.0352313	0.0352337	0.0352367	0.0352405	0.0352452	0.0352512	0.0352586	0.0352679	0.0352796	0.0352942	0.0353124	0.035335	0.0353629	0.0353975	0.0354399	0.0354917	0.0355545	0.0356299	0.0357195	0.0358248	0.0359465	0.036085	0.0362394	0.036408	0.0365878	0.0367748	0.0369643	0.0371512
	C	CA	CT		-0.0766179	-0.0766181	-0.0766183	-0.0766185	-0.0766189	-0.0766193	-0.0766199	-0.0766205	-0.0766214	-0.0766224	-0.0766238	-0.0766255	-0.0766276	-0.0766303	-0.0766337	-0.0766379	-0.0766433	-0.07665	-0.0766585	-0.0766691	-0.0766825	-0.0766992	-0.0767203	-0.0767467	-0.0767797	-0.0768211	-0.0768727	-0.076937	-0.077017	-0.077116	-0.0772383	-0.0773885	-0.0775718	-0.0777941	-0.0780611	-0.0783785	-0.0787511	-0.0791821	-0.0796723	-0.0802191	-0.080816	-0.0814525	-0.0821145	-0.0827853	-0.0834473
	C	C	C		0.219489	0.219489	0.219489	0.21949	0.21949	0.219491	0.219491	0.219492	0.219493	0.219494	0.219496	0.219498	0.2195	0.219503	0.219507	0.219512	0.219518	0.219526	0.219536	0.219549	0.219564	0.219584	0.219608	0.219639	0.219678	0.219726	0.219786	0.219861	0.219954	0.22007	0.220212	0.220387	0.220601	0.22086	0.221171	0.221541	0.221976	0.222478	0.22305	0.223687	0.224383	0.225125	0.225897	0.226679	0.22745
	O	O	O		-0.41281	-0.412811	-0.412811	-0.412812	-0.412814	-0.412815	-0.412817	-0.41282	-0.412823	-0.412827	-0.412832	-0.412838	-0.412846	-0.412856	-0.412869	-0.412885	-0.412905	-0.41293	-0.412962	-0.413002	-0.413052	-0.413115	-0.413193	-0.413292	-0.413416	-0.413571	-0.413764	-0.414005	-0.414304	-0.414675	-0.415133	-0.415695	-0.416382	-0.417214	-0.418214	-0.419402	-0.420797	-0.422411	-0.424247	-0.426294	-0.428529	-0.430913	-0.433392	-0.435903	-0.438382
	C	CB	CT		-0.127307	-0.127307	-0.127306	-0.127306	-0.127306	-0.127305	-0.127305	-0.127304	-0.127303	-0.127302	-0.127301	-0.1273	-0.127298	-0.127295	-0.127292	-0.127288	-0.127283	-0.127276	-0.127268	-0.127258	-0.127246	-0.12723	-0.12721	-0.127185	-0.127153	-0.127114	-0.127065	-0.127004	-0.126929	-0.126835	-0.126719	-0.126576	-0.126403	-0.126192	-0.125939	-0.125638	-0.125285	-0.124876	-0.124412	-0.123893	-0.123327	-0.122724	-0.122097	-0.121461	-0.120833
	C	CG	CT		-0.242418	-0.242418	-0.242417	-0.242417	-0.242417	-0.242416	-0.242415	-0.242414	-0.242413	-0.242412	-0.24241	-0.242407	-0.242404	-0.242401	-0.242396	-0.24239	-0.242383	-0.242373	-0.242361	-0.242347	-0.242328	-0.242305	-0.242275	-0.242239	-0.242193	-0.242135	-0.242063	-0.241974	-0.241863	-0.241725	-0.241555	-0.241346	-0.241091	-0.240782	-0.24041	-0.239969	-0.23945	-0.238851	-0.238169	-0.237408	-0.236578	-0.235692	-0.234771	-0.233838	-0.232917
	C	CD	C		0.394608	0.394608	0.394608	0.394608	0.394609	0.394609	0.394609	0.39461	0.39461	0.394611	0.394612	0.394613	0.394614	0.394616	0.394618	0.39462	0.394624	0.394628	0.394633	0.39464	0.394648	0.394658	0.394671	0.394687	0.394708	0.394733	0.394765	0.394805	0.394855	0.394916	0.394991	0.395084	0.395197	0.395335	0.3955	0.395696	0.395926	0.396193	0.396496	0.396833	0.397202	0.397596	0.398005	0.398419	0.398829
	O	OE1	O2		-0.336849	-0.336852	-0.336857	-0.336862	-0.336869	-0.336878	-0.336889	-0.336903	-0.336921	-0.336943	-0.336971	-0.337006	-0.337051	-0.337107	-0.337177	-0.337265	-0.337376	-0.337516	-0.337692	-0.337913	-0.33819	-0.338539	-0.338976	-0.339524	-0.340211	-0.34107	-0.342142	-0.343479	-0.34514	-0.347199	-0.349739	-0.352859	-0.356669	-0.361286	-0.366834	-0.373429	-0.381171	-0.390126	-0.400311	-0.411672	-0.424074	-0.4373	-0.451054	-0.464991	-0.478746
	O	OE2	O2		-0.273604	-0.273609	-0.273617	-0.273626	-0.273637	-0.273652	-0.27367	-0.273693	-0.273721	-0.273757	-0.273803	-0.27386	-0.273932	-0.274023	-0.274137	-0.274281	-0.274462	-0.274689	-0.274975	-0.275334	-0.275785	-0.276352	-0.277063	-0.277954	-0.27907	-0.280467	-0.28221	-0.284383	-0.287084	-0.290431	-0.294562	-0.299635	-0.305829	-0.313336	-0.322356	-0.333078	-0.345665	-0.360225	-0.376784	-0.395256	-0.41542	-0.436923	-0.459286	-0.481945	-0.504308
ASP				pH	0	0.1	0.2	0.3	0.4	0.5	0.6	0.7	0.8	0.9	1	1.1	1.2	1.3	1.4	1.5	1.6	1.7	1.8	1.9	2	2.1	2.2	2.3	2.4	2.5	2.6	2.7	2.8	2.9	3	3.1	3.2	3.3	3.4	3.5	3.6	3.7	3.8	3.9	4	4.1	4.2	4.3	4.4
	N	N	N		0.0177367	0.0177379	0.0177394	0.0177413	0.0177437	0.0177467	0.0177505	0.0177552	0.0177612	0.0177687	0.0177781	0.01779	0.017805	0.0178238	0.0178475	0.0178772	0.0179146	0.0179615	0.0180203	0.0180941	0.0181866	0.0183023	0.0184467	0.0186268	0.0188507	0.0191282	0.0194708	0.0198919	0.0204063	0.0210303	0.0217807	0.0226738	0.0237236	0.0249399	0.0263257	0.0278746	0.0295694	0.0313811	0.03327	0.035189	0.0370878	0.0389184	0.0406392	0.0422191	0.0436384
	C	CA	CT		-0.0800308	-0.0800299	-0.0800288	-0.0800274	-0.0800257	-0.0800234	-0.0800206	-0.0800171	-0.0800126	-0.0800071	-0.08	-0.0799912	-0.07998	-0.079966	-0.0799484	-0.0799263	-0.0798985	-0.0798636	-0.0798198	-0.0797649	-0.0796961	-0.0796101	-0.0795026	-0.0793686	-0.079202	-0.0789955	-0.0787406	-0.0784273	-0.0780446	-0.0775803	-0.0770219	-0.0763574	-0.0755763	-0.0746713	-0.0736402	-0.0724877	-0.0712267	-0.0698788	-0.0684733	-0.0670455	-0.0656327	-0.0642706	-0.0629902	-0.0618147	-0.0607587
	C	C	C		0.169139	0.169141	0.169143	0.169147	0.169151	0.169156	0.169162	0.169171	0.169181	0.169194	0.16921	0.169231	0.169257	0.169289	0.16933	0.169381	0.169446	0.169527	0.169628	0.169756	0.169916	0.170115	0.170365	0.170676	0.171062	0.171542	0.172133	0.172861	0.173749	0.174827	0.176122	0.177665	0.179478	0.181578	0.183971	0.186646	0.189573	0.192702	0.195964	0.199278	0.202557	0.205718	0.20869	0.211418	0.213869
	O	O	O		-0.512784	-0.512784	-0.512784	-0.512783	-0.512783	-0.512782	-0.512781	-0.51278	-0.512778	-0.512777	-0.512774	-0.512772	-0.512768	-0.512764	-0.512758	-0.512751	-0.512742	-0.512731	-0.512717	-0.512699	-0.512677	-0.512649	-0.512615	-0.512572	-0.512518	-0.512452	-0.512371	-0.51227	-0.512147	-0.511998	-0.511819	-0.511606	-0.511356	-0.511065	-0.510735	-0.510365	-0.509961	-0.509528	-0.509078	-0.50862	-0.508167	-0.50773	-0.507319	-0.506942	-0.506604
	C	CB	CT		-0.127403	-0.127405	-0.127408	-0.127412	-0.127417	-0.127422	-0.12743	-0.127439	-0.12745	-0.127465	-0.127483	-0.127506	-0.127535	-0.127571	-0.127617	-0.127675	-0.127747	-0.127838	-0.127951	-0.128094	-0.128273	-0.128497	-0.128776	-0.129124	-0.129557	-0.130093	-0.130756	-0.13157	-0.132565	-0.133771	-0.135222	-0.136949	-0.138979	-0.141331	-0.14401	-0.147005	-0.150282	-0.153785	-0.157437	-0.161147	-0.164819	-0.168358	-0.171686	-0.17474	-0.177485
	C	CG	C		0.226503	0.226509	0.226516	0.226525	0.226537	0.226552	0.226571	0.226594	0.226624	0.226661	0.226708	0.226767	0.226842	0.226935	0.227052	0.2272	0.227385	0.227618	0.227911	0.228277	0.228736	0.22931	0.230027	0.230921	0.232033	0.233411	0.235112	0.237202	0.239756	0.242854	0.246579	0.251013	0.256225	0.262263	0.269143	0.276833	0.285247	0.29424	0.303618	0.313145	0.322572	0.33166	0.340203	0.348046	0.355092
	O	OD1	O2		-0.47934	-0.479347	-0.479356	-0.479367	-0.479382	-0.4794	-0.479423	-0.479451	-0.479488	-0.479533	-0.47959	-0.479662	-0.479753	-0.479867	-0.48001	-0.480189	-0.480415	-0.480699	-0.481055	-0.481502	-0.482061	-0.482761	-0.483635	-0.484724	-0.486079	-0.487758	-0.48983	-0.492378	-0.49549	-0.499265	-0.503804	-0.509207	-0.515558	-0.522917	-0.5313	-0.540671	-0.550924	-0.561883	-0.57331	-0.58492	-0.596407	-0.607481	-0.617892	-0.62745	-0.636036
	O	OD2	O2		-0.313697	-0.313705	-0.313715	-0.313728	-0.313744	-0.313764	-0.31379	-0.313822	-0.313863	-0.313914	-0.313978	-0.314059	-0.314161	-0.314289	-0.31445	-0.314652	-0.314906	-0.315225	-0.315625	-0.316127	-0.316756	-0.317543	-0.318525	-0.31975	-0.321272	-0.323159	-0.32549	-0.328353	-0.331851	-0.336095	-0.341198	-0.347271	-0.354411	-0.362683	-0.372107	-0.382641	-0.394166	-0.406487	-0.419332	-0.432383	-0.445296	-0.457745	-0.469448	-0.480192	-0.489844
LYS				pH	0	0.1	0.2	0.3	0.4	0.5	0.6	0.7	0.8	0.9	1	1.1	1.2	1.3	1.4	1.5	1.6	1.7	1.8	1.9	2	2.1	2.2	2.3	2.4	2.5	2.6	2.7	2.8	2.9	3	3.1	3.2	3.3	3.4	3.5	3.6	3.7	3.8	3.9	4	4.1	4.2	4.3	4.4
	N	N	N		0.0239654	0.0239654	0.0239654	0.0239654	0.0239654	0.0239654	0.0239654	0.0239654	0.0239654	0.0239654	0.0239654	0.0239654	0.0239654	0.0239654	0.0239654	0.0239654	0.0239654	0.0239654	0.0239654	0.0239654	0.0239654	0.0239654	0.0239654	0.0239654	0.0239654	0.0239654	0.0239654	0.0239654	0.0239654	0.0239654	0.0239654	0.0239654	0.0239654	0.0239654	0.0239654	0.0239654	0.0239654	0.0239654	0.0239654	0.0239654	0.0239654	0.0239654	0.0239654	0.0239654	0.0239654
	C	CA	CT		-0.0695248	-0.0695248	-0.0695248	-0.0695248	-0.0695248	-0.0695248	-0.0695248	-0.0695248	-0.0695248	-0.0695248	-0.0695248	-0.0695248	-0.0695248	-0.0695248	-0.0695248	-0.0695248	-0.0695248	-0.0695248	-0.0695248	-0.0695248	-0.0695248	-0.0695248	-0.0695248	-0.0695248	-0.0695248	-0.0695248	-0.0695248	-0.0695248	-0.0695248	-0.0695248	-0.0695248	-0.0695248	-0.0695248	-0.0695248	-0.0695248	-0.0695248	-0.0695248	-0.0695248	-0.0695248	-0.0695248	-0.0695248	-0.0695248	-0.0695248	-0.0695248	-0.0695248
	C	C	C		0.214647	0.214647	0.214647	0.214647	0.214647	0.214647	0.214647	0.214647	0.214647	0.214647	0.214647	0.214647	0.214647	0.214647	0.214647	0.214647	0.214647	0.214647	0.214647	0.214647	0.214647	0.214647	0.214647	0.214647	0.214647	0.214647	0.214647	0.214647	0.214647	0.214647	0.214647	0.214647	0.214647	0.214647	0.214648	0.214648	0.214648	0.214648	0.214648	0.214648	0.214648	0.214648	0.214648	0.214648	0.214648
	O	O	O		-0.381444	-0.381444	-0.381444	-0.381444	-0.381444	-0.381444	-0.381444	-0.381444	-0.381444	-0.381444	-0.381444	-0.381444	-0.381444	-0.381444	-0.381444	-0.381444	-0.381444	-0.381444	-0.381444	-0.381444	-0.381444	-0.381444	-0.381444	-0.381444	-0.381444	-0.381444	-0.381444	-0.381444	-0.381444	-0.381444	-0.381444	-0.381444	-0.381444	-0.381444	-0.381444	-0.381444	-0.381444	-0.381444	-0.381444	-0.381444	-0.381444	-0.381444	-0.381444	-0.381444	-0.381444
	C	CB	CT		-0.136228	-0.136228	-0.136228	-0.136228	-0.136228	-0.136228	-0.136228	-0.136228	-0.136228	-0.136228	-0.136228	-0.136228	-0.136228	-0.136228	-0.136228	-0.136228	-0.136228	-0.136228	-0.136228	-0.136228	-0.136228	-0.136228	-0.136228	-0.136228	-0.136228	-0.136228	-0.136228	-0.136228	-0.136228	-0.136228	-0.136228	-0.136228	-0.136228	-0.136228	-0.136228	-0.136228	-0.136228	-0.136228	-0.136228	-0.136228	-0.136228	-0.136228	-0.136228	-0.136228	-0.136228
	C	CG	CT		-0.174369	-0.174369	-0.174369	-0.174369	-0.174369	-0.174369	-0.174369	-0.174369	-0.174369	-0.174369	-0.174369	-0.174369	-0.174369	-0.174369	-0.174369	-0.174369	-0.174369	-0.174369	-0.174369	-0.174369	-0.174369	-0.174369	-0.174369	-0.174369	-0.174369	-0.174369	-0.174369	-0.174369	-0.174369	-0.174369	-0.174369	-0.174369	-0.174369	-0.174369	-0.174369	-0.174369	-0.174369	-0.174369	-0.174369	-0.174369	-0.174369	-0.174369	-0.174369	-0.174369	-0.174369
	C	CD	CT		-0.104077	-0.104077	-0.104077	-0.104077	-0.104077	-0.104077	-0.104077	-0.104077	-0.104077	-0.104077	-0.104077	-0.104077	-0.104077	-0.104077	-0.104077	-0.104077	-0.104077	-0.104077	-0.104077	-0.104077	-0.104077	-0.104077	-0.104077	-0.104077	-0.104077	-0.104077	-0.104077	-0.104077	-0.104077	-0.104077	-0.104077	-0.104077	-0.104077	-0.104077	-0.104077	-0.104077	-0.104077	-0.104077	-0.104077	-0.104077	-0.104077	-0.104077	-0.104077	-0.104077	-0.104077
	C	CE	CT		-0.29632	-0.29632	-0.29632	-0.29632	-0.29632	-0.29632	-0.29632	-0.29632	-0.29632	-0.29632	-0.29632	-0.29632	-0.29632	-0.29632	-0.29632	-0.29632	-0.29632	-0.29632	-0.29632	-0.29632	-0.296319	-0.296319	-0.296319	-0.296319	-0.296319	-0.296319	-0.296319	-0.296319	-0.296319	-0.296319	-0.296319	-0.296319	-0.296319	-0.296319	-0.296319	-0.296319	-0.296319	-0.296319	-0.296319	-0.296319	-0.296319	-0.296319	-0.296319	-0.296319	-0.296319
	N	NZ	N3		0.8434	0.8434	0.8434	0.8434	0.8434	0.8434	0.8434	0.8434	0.8434	0.8434	0.8434	0.8434	0.8434	0.8434	0.8434	0.8434	0.8434	0.8434	0.8434	0.8434	0.8434	0.8434	0.8434	0.8434	0.8434	0.8434	0.8434	0.8434	0.8434	0.8434	0.8434	0.8434	0.8434	0.8434	0.8434	0.8434	0.8434	0.8434	0.8434	0.8434	0.8434	0.8434	0.8434	0.843399	0.843399
PRO				pH	0	0.1	0.2	0.3	0.4	0.5	0.6	0.7	0.8	0.9	1	1.1	1.2	1.3	1.4	1.5	1.6	1.7	1.8	1.9	2	2.1	2.2	2.3	2.4	2.5	2.6	2.7	2.8	2.9	3	3.1	3.2	3.3	3.4	3.5	3.6	3.7	3.8	3.9	4	4.1	4.2	4.3	4.4
	N	N	N		0.0117946	0.0117946	0.0117946	0.0117946	0.0117946	0.0117946	0.0117946	0.0117946	0.0117946	0.0117946	0.0117946	0.0117946	0.0117946	0.0117946	0.0117946	0.0117946	0.0117946	0.0117946	0.0117946	0.0117946	0.0117946	0.0117946	0.0117946	0.0117946	0.0117946	0.0117946	0.0117946	0.0117946	0.0117946	0.0117946	0.0117946	0.0117946	0.0117946	0.0117946	0.0117946	0.0117946	0.0117946	0.0117946	0.0117946	0.0117946	0.0117946	0.0117946	0.0117946	0.0117946	0.0117946
	C	CA	CT		-0.0811691	-0.0811691	-0.0811691	-0.0811691	-0.0811691	-0.0811691	-0.0811691	-0.0811691	-0.0811691	-0.0811691	-0.0811691	-0.0811691	-0.0811691	-0.0811691	-0.0811691	-0.0811691	-0.0811691	-0.0811691	-0.0811691	-0.0811691	-0.0811691	-0.0811691	-0.0811691	-0.0811691	-0.0811691	-0.0811691	-0.0811691	-0.0811691	-0.0811691	-0.0811691	-0.0811691	-0.0811691	-0.0811691	-0.0811691	-0.0811691	-0.0811691	-0.0811691	-0.0811691	-0.0811691	-0.0811691	-0.0811691	-0.0811691	-0.0811691	-0.0811691	-0.0811691
	C	C	C		0.211708	0.211708	0.211708	0.211708	0.211708	0.211708	0.211708	0.211708	0.211708	0.211708	0.211708	0.211708	0.211708	0.211708	0.211708	0.211708	0.211708	0.211708	0.211708	0.211708	0.211708	0.211708	0.211708	0.211708	0.211708	0.211708	0.211708	0.211708	0.211708	0.211708	0.211708	0.211708	0.211708	0.211708	0.211708	0.211708	0.211708	0.211708	0.211708	0.211708	0.211708	0.211708	0.211708	0.211708	0.211708
	O	O	O		-0.392027	-0.392027	-0.392027	-0.392027	-0.392027	-0.392027	-0.392027	-0.392027	-0.392027	-0.392027	-0.392027	-0.392027	-0.392027	-0.392027	-0.392027	-0.392027	-0.392027	-0.392027	-0.392027	-0.392027	-0.392027	-0.392027	-0.392027	-0.392027	-0.392027	-0.392027	-0.392027	-0.392027	-0.392027	-0.392027	-0.392027	-0.392027	-0.392027	-0.392027	-0.392027	-0.392027	-0.392027	-0.392027	-0.392027	-0.392027	-0.392027	-0.392027	-0.392027	-0.392027	-0.392027
	C	CB	CT		-0.113492	-0.113492	-0.113492	-0.113492	-0.113492	-0.113492	-0.113492	-0.113492	-0.113492	-0.113492	-0.113492	-0.113492	-0.113492	-0.113492	-0.113492	-0.113492	-0.113492	-0.113492	-0.113492	-0.113492	-0.113492	-0.113492	-0.113492	-0.113492	-0.113492	-0.113492	-0.113492	-0.113492	-0.113492	-0.113492	-0.113492	-0.113492	-0.113492	-0.113492	-0.113492	-0.113492	-0.113492	-0.113492	-0.113492	-0.113492	-0.113492	-0.113492	-0.113492	-0.113492	-0.113492
	C	CG	CT		-0.107817	-0.107817	-0.107817	-0.107817	-0.107817	-0.107817	-0.107817	-0.107817	-0.107817	-0.107817	-0.107817	-0.107817	-0.107817	-0.107817	-0.107817	-0.107817	-0.107817	-0.107817	-0.107817	-0.107817	-0.107817	-0.107817	-0.107817	-0.107817	-0.107817	-0.107817	-0.107817	-0.107817	-0.107817	-0.107817	-0.107817	-0.107817	-0.107817	-0.107817	-0.107817	-0.107817	-0.107817	-0.107817	-0.107817	-0.107817	-0.107817	-0.107817	-0.107817	-0.107817	-0.107817
	C	CD	CT		-0.0404181	-0.0404181	-0.0404181	-0.0404181	-0.0404181	-0.0404181	-0.0404181	-0.0404181	-0.0404181	-0.0404181	-0.0404181	-0.0404181	-0.0404181	-0.0404181	-0.0404181	-0.0404181	-0.0404181	-0.0404181	-0.0404181	-0.0404181	-0.0404181	-0.0404181	-0.0404181	-0.0404181	-0.0404181	-0.0404181	-0.0404181	-0.0404181	-0.0404181	-0.0404181	-0.0404181	-0.0404181	-0.0404181	-0.0404181	-0.0404181	-0.0404181	-0.0404181	-0.0404181	-0.0404181	-0.0404181	-0.0404181	-0.0404181	-0.0404181	-0.0404181	-0.0404181
CYS				pH	0	0.1	0.2	0.3	0.4	0.5	0.6	0.7	0.8	0.9	1	1.1	1.2	1.3	1.4	1.5	1.6	1.7	1.8	1.9	2	2.1	2.2	2.3	2.4	2.5	2.6	2.7	2.8	2.9	3	3.1	3.2	3.3	3.4	3.5	3.6	3.7	3.8	3.9	4	4.1	4.2	4.3	4.4
	N	N	N		0.0316777	0.0316777	0.0316777	0.0316777	0.0316777	0.0316777	0.0316777	0.0316777	0.0316777	0.0316777	0.0316777	0.0316777	0.0316777	0.0316777	0.0316777	0.0316777	0.0316777	0.0316777	0.0316777	0.0316777	0.0316777	0.0316777	0.0316777	0.0316777	0.0316777	0.0316777	0.0316777	0.0316777	0.0316778	0.0316778	0.0316778	0.0316778	0.0316778	0.0316778	0.0316779	0.0316779	0.0316779	0.031678	0.0316781	0.0316782	0.0316783	0.0316784	0.0316786	0.0316788	0.0316791
	C	CA	CT		-0.0499883	-0.0499883	-0.0499883	-0.0499883	-0.0499883	-0.0499883	-0.0499883	-0.0499883	-0.0499883	-0.0499883	-0.0499883	-0.0499883	-0.0499883	-0.0499883	-0.0499883	-0.0499883	-0.0499883	-0.0499883	-0.0499883	-0.0499883	-0.0499883	-0.0499883	-0.0499883	-0.0499883	-0.0499883	-0.0499883	-0.0499883	-0.0499883	-0.0499883	-0.0499883	-0.0499884	-0.0499884	-0.0499884	-0.0499885	-0.0499885	-0.0499886	-0.0499887	-0.0499888	-0.0499889	-0.0499891	-0.0499893	-0.0499895	-0.0499899	-0.0499903	-0.0499908
	C	C	C		0.20719	0.20719	0.20719	0.20719	0.20719	0.20719	0.20719	0.20719	0.20719	0.20719	0.20719	0.20719	0.20719	0.20719	0.20719	0.20719	0.20719	0.20719	0.20719	0.20719	0.20719	0.20719	0.20719	0.20719	0.20719	0.20719	0.20719	0.20719	0.20719	0.20719	0.20719	0.20719	0.20719	0.20719	0.20719	0.20719	0.20719	0.20719	0.207191	0.207191	0.207191	0.207191	0.207191	0.207192	0.207192
	O	O	O		-0.429797	-0.429797	-0.429797	-0.429797	-0.429797	-0.429797	-0.429797	-0.429797	-0.429797	-0.429797	-0.429797	-0.429797	-0.429797	-0.429797	-0.429797	-0.429797	-0.429797	-0.429797	-0.429797	-0.429797	-0.429797	-0.429797	-0.429797	-0.429797	-0.429797	-0.429797	-0.429797	-0.429797	-0.429797	-0.429797	-0.429797	-0.429798	-0.429798	-0.429798	-0.429798	-0.429798	-0.429798	-0.429799	-0.429799	-0.429799	-0.4298	-0.429801	-0.429801	-0.429803	-0.429804
	C	CB	CT		-0.218046	-0.218046	-0.218046	-0.218046	-0.218046	-0.218046	-0.218046	-0.218046	-0.218046	-0.218046	-0.218046	-0.218046	-0.218046	-0.218046	-0.218046	-0.218046	-0.218046	-0.218046	-0.218046	-0.218046	-0.218046	-0.218046	-0.218046	-0.218046	-0.218046	-0.218046	-0.218046	-0.218046	-0.218046	-0.218046	-0.218046	-0.218046	-0.218046	-0.218046	-0.218046	-0.218046	-0.218045	-0.218045	-0.218045	-0.218045	-0.218044	-0.218044	-0.218043	-0.218042	-0.218041
	S	SG	SH		-0.0365191	-0.0365191	-0.0365191	-0.0365191	-0.0365191	-0.0365191	-0.0365191	-0.0365191	-0.0365191	-0.0365191	-0.0365191	-0.0365191	-0.0365191	-0.0365191	-0.0365191	-0.0365191	-0.0365191	-0.0365192	-0.0365192	-0.0365192	-0.0365193	-0.0365193	-0.0365194	-0.0365195	-0.0365196	-0.0365198	-0.03652	-0.0365202	-0.0365206	-0.0365209	-0.0365214	-0.0365221	-0.0365228	-0.0365238	-0.036525	-0.0365266	-0.0365285	-0.036531	-0.0365341	-0.036538	-0.0365429	-0.0365491	-0.0365568	-0.0365666	-0.0365789
MET				pH	0	0.1	0.2	0.3	0.4	0.5	0.6	0.7	0.8	0.9	1	1.1	1.2	1.3	1.4	1.5	1.6	1.7	1.8	1.9	2	2.1	2.2	2.3	2.4	2.5	2.6	2.7	2.8	2.9	3	3.1	3.2	3.3	3.4	3.5	3.6	3.7	3.8	3.9	4	4.1	4.2	4.3	4.4
	N	N	N		0.0242901	0.0242901	0.0242901	0.0242901	0.0242901	0.0242901	0.0242901	0.0242901	0.0242901	0.0242901	0.0242901	0.0242901	0.0242901	0.0242901	0.0242901	0.0242901	0.0242901	0.0242901	0.0242901	0.0242901	0.0242901	0.0242901	0.0242901	0.0242901	0.0242901	0.0242901	0.0242901	0.0242901	0.0242901	0.0242901	0.0242901	0.0242901	0.0242901	0.0242901	0.0242901	0.0242901	0.0242901	0.0242901	0.0242901	0.0242901	0.0242901	0.0242901	0.0242901	0.0242901	0.0242901
	C	CA	CT		-0.106102	-0.106102	-0.106102	-0.106102	-0.106102	-0.106102	-0.106102	-0.106102	-0.106102	-0.106102	-0.106102	-0.106102	-0.106102	-0.106102	-0.106102	-0.106102	-0.106102	-0.106102	-0.106102	-0.106102	-0.106102	-0.106102	-0.106102	-0.106102	-0.106102	-0.106102	-0.106102	-0.106102	-0.106102	-0.106102	-0.106102	-0.106102	-0.106102	-0.106102	-0.106102	-0.106102	-0.106102	-0.106102	-0.106102	-0.106102	-0.106102	-0.106102	-0.106102	-0.106102	-0.106102
	C	C	C		0.204254	0.204254	0.204254	0.204254	0.204254	0.204254	0.204254	0.204254	0.204254	0.204254	0.204254	0.204254	0.204254	0.204254	0.204254	0.204254	0.204254	0.204254	0.204254	0.204254	0.204254	0.204254	0.204254	0.204254	0.204254	0.204254	0.204254	0.204254	0.204254	0.204254	0.204254	0.204254	0.204254	0.204254	0.204254	0.204254	0.204254	0.204254	0.204254	0.204254	0.204254	0.204254	0.204254	0.204254	0.204254
	O	O	O		-0.49879	-0.49879	-0.49879	-0.49879	-0.49879	-0.49879	-0.49879	-0.49879	-0.49879	-0.49879	-0.49879	-0.49879	-0.49879	-0.49879	-0.49879	-0.49879	-0.49879	-0.49879	-0.49879	-0.49879	-0.49879	-0.49879	-0.49879	-0.49879	-0.49879	-0.49879	-0.49879	-0.49879	-0.49879	-0.49879	-0.49879	-0.49879	-0.49879	-0.49879	-0.49879	-0.49879	-0.49879	-0.49879	-0.49879	-0.49879	-0.49879	-0.49879	-0.49879	-0.49879	-0.49879
	C	CB	CT		-0.108023	-0.108023	-0.108023	-0.108023	-0.108023	-0.108023	-0.108023	-0.108023	-0.108023	-0.108023	-0.108023	-0.108023	-0.108023	-0.108023	-0.108023	-0.108023	-0.108023	-0.108023	-0.108023	-0.108023	-0.108023	-0.108023	-0.108023	-0.108023	-0.108023	-0.108023	-0.108023	-0.108023	-0.108023	-0.108023	-0.108023	-0.108023	-0.108023	-0.108023	-0.108023	-0.108023	-0.108023	-0.108023	-0.108023	-0.108023	-0.108023	-0.108023	-0.108023	-0.108023	-0.108023
	C	CG	CT		-0.294132	-0.294132	-0.294132	-0.294132	-0.294132	-0.294132	-0.294132	-0.294132	-0.294132	-0.294132	-0.294132	-0.294132	-0.294132	-0.294132	-0.294132	-0.294132	-0.294132	-0.294132	-0.294132	-0.294132	-0.294132	-0.294132	-0.294132	-0.294132	-0.294132	-0.294132	-0.294132	-0.294132	-0.294132	-0.294132	-0.294132	-0.294132	-0.294132	-0.294132	-0.294132	-0.294132	-0.294132	-0.294132	-0.294132	-0.294132	-0.294132	-0.294132	-0.294132	-0.294132	-0.294132
	S	SD	S		-0.235471	-0.235471	-0.235471	-0.235471	-0.235471	-0.235471	-0.235471	-0.235471	-0.235471	-0.235471	-0.235471	-0.235471	-0.235471	-0.235471	-0.235471	-0.235471	-0.235471	-0.235471	-0.235471	-0.235471	-0.235471	-0.235471	-0.235471	-0.235471	-0.235471	-0.235471	-0.235471	-0.235471	-0.235471	-0.235471	-0.235471	-0.235471	-0.235471	-0.235471	-0.235471	-0.235471	-0.235471	-0.235471	-0.235471	-0.235471	-0.235471	-0.235471	-0.235471	-0.235471	-0.235471
	C	CE	CT		-0.223235	-0.223235	-0.223235	-0.223235	-0.223235	-0.223235	-0.223235	-0.223235	-0.223235	-0.223235	-0.223235	-0.223235	-0.223235	-0.223235	-0.223235	-0.223235	-0.223235	-0.223235	-0.223235	-0.223235	-0.223235	-0.223235	-0.223235	-0.223235	-0.223235	-0.223235	-0.223235	-0.223235	-0.223235	-0.223235	-0.223235	-0.223235	-0.223235	-0.223235	-0.223235	-0.223235	-0.223235	-0.223235	-0.223235	-0.223235	-0.223235	-0.223235	-0.223235	-0.223235	-0.223235
[truncated: 96 more columns]
